# Supplementary material for: Acute and persistent responses after H5N1 vaccination in humans
Source: Cell Rep. Author manuscript; Available in PMC 2025 Mar 27. (PMC11949244; doi:10.1016/j.celrep.2024.114706)
Supplement: 2 [file NIHMS2025367-supplement-2.xlsx]

## Sheet: Sheet1
gene	module	logFC_day100fc	pval_day100fc	padjust_day100fc	logFC_adjuvanted group	pval_adjuvanted group	padjust_adjuvanted group	logFC_nonadjuvanted group	pval_nonadjuvanted group	padjust_nonadjuvanted group
AC008984.2	multiple (GP 4,6,7,8)	0.869806	4e-09	9.65e-07	0.903401	7.91e-06	0.00285611	0.834442	0.000194879	0.00217615
MIR223	multiple (GP 4,6,7,8)	0.510096	3e-09	9.05e-07	0.447029	4.14e-05	0.00537536	0.576482	2.61e-05	0.0007
AC106900.6	GP10-12	-0.423251	3e-09	9.05e-07	-0.359356	5.93e-06	0.00285611	-0.490508	6.12e-05	0.000983
RNU6-917P	GP4 unique	0.486809	5e-09	1.01e-06	0.454896	1.3e-05	0.00314284	0.520402	0.000118211	0.00158894
MLKL	GP7 unique	0.277167	0	0	0.254803	9.47e-06	0.00285611	0.300708	1.42e-05	0.000658
AGPAT4-IT1	GP8 unique	0.394999	7e-09	1.21e-06	0.417186	2.08e-05	0.00398376	0.371645	0.000150954	0.00187245
RIPK3	GP7 unique	0.308165	2e-09	9.05e-07	0.300031	0.000104126	0.00738682	0.316726	6.69e-06	0.000448
NLRP12	multiple (GP 4,6,7,8)	0.413867	1.5e-08	1.81e-06	0.289828	0.000432672	0.0143242	0.544435	6.21e-06	0.000441
MS4A14	multiple (GP 4,6,7,8)	0.504566	2.9e-08	3.02e-06	0.418249	0.00105922	0.0183777	0.595425	6.1e-06	0.000441
LINC01127	GP4 unique	0.382998	1.4e-08	1.81e-06	0.41105	2.31e-05	0.00398376	0.353469	0.000274213	0.00268543
SIRPB2	GP4 unique	0.354078	3.4e-08	3.15e-06	0.263623	0.000439465	0.0143242	0.449293	2.01e-05	0.0007
SLC22A15	GP8 unique	0.383915	6.4e-08	5.15e-06	0.251394	0.00578173	0.0408638	0.52341	6.22e-07	0.000151
NFKBIA	GP10-12	-0.376621	7.6e-08	5.2e-06	-0.314336	0.000244626	0.0113469	-0.442184	0.000108761	0.0015613
TWF1	GP10-12	-0.267228	1.4e-08	1.81e-06	-0.24516	0.000125351	0.00839852	-0.290457	1.38e-06	0.00021
CISH	multiple (GP 4,6,7,8)	0.548243	1.78e-07	8.59e-06	0.4246	0.00141406	0.020093	0.678394	4.11e-05	0.000789
SLC9A7	GP10-12	-0.298508	3e-08	3.02e-06	-0.35635	4.65e-07	0.000561	-0.237622	0.0037219	0.0132018
RP1-55C23.7	GP7 unique	0.590106	3.21e-07	1.21e-05	0.527135	0.00246776	0.0273038	0.656391	2.46e-05	0.0007
MMP24-AS1	multiple (GP 4,6,7,8)	0.358859	1.52e-07	8.07e-06	0.334448	0.0011364	0.0183777	0.384556	3.59e-05	0.000788
RP11-421F16.3	GP4 unique	0.30414	8.2e-08	5.2e-06	0.274611	0.000712338	0.0166611	0.335223	4.24e-05	0.000789
CCR2	multiple (GP 4,6,7,8)	0.360905	1.66e-07	8.34e-06	0.260176	0.00345644	0.0319994	0.466935	9.15e-06	0.000502
LINC00324	multiple (GP 4,6,7,8)	0.318265	1.37e-07	7.87e-06	0.300073	6.27e-05	0.00540047	0.337413	0.000626917	0.00427154
LFNG	multiple (GP 4,6,7,8)	0.277294	7.3e-08	5.2e-06	0.198288	0.00676036	0.0447966	0.360458	2.57e-07	0.000151
TRPM2	multiple (GP 4,6,7,8)	0.282109	8e-08	5.2e-06	0.198398	0.00263509	0.0283742	0.370225	5.21e-06	0.000432
HAL	multiple (GP 4,6,7,8)	0.363951	2.54e-07	1.07e-05	0.306696	0.00089666	0.0183394	0.424218	0.000116604	0.00158894
HRH4	multiple (GP 4,6,7,8)	0.426364	4.5e-07	1.36e-05	0.382428	0.00119399	0.0186766	0.472613	0.000159553	0.00190516
CCDC59	GP10-12	-0.235182	5.1e-08	4.39e-06	-0.215663	6.11e-05	0.00540047	-0.255728	0.000272753	0.00268543
CLDND2	GP7 unique	0.316954	2.95e-07	1.15e-05	0.390367	9.86e-05	0.00738682	0.239677	0.000856591	0.00511339
CSF3R	multiple (GP 4,6,7,8)	0.32512	3.78e-07	1.27e-05	0.30405	0.0027786	0.0288879	0.347299	1.3e-05	0.00064
CDA	GP6 unique	0.316831	3.78e-07	1.27e-05	0.252215	0.00556229	0.0404104	0.384847	7.38e-06	0.000468
RNA5SP435	multiple (GP 4,6,7,8)	0.498748	1.08e-06	2.46e-05	0.421879	0.000192577	0.0100977	0.579662	0.00104144	0.00576138
KLF9	GP10-12	-0.408764	8.54e-07	2.15e-05	-0.371596	0.00103886	0.0183777	-0.447888	0.000381228	0.00330026
CD300LF	GP4 unique	0.281409	2.86e-07	1.15e-05	0.220955	0.00276615	0.0288879	0.345045	2.78e-05	0.000701
CFL2	GP10-12	-0.351776	6.38e-07	1.79e-05	-0.243171	0.00500926	0.0392284	-0.466097	3.07e-05	0.000725
TNFRSF1A	multiple (GP 4,6,7,8)	0.251664	1.97e-07	9.07e-06	0.18471	0.00234228	0.0265683	0.322142	2.2e-05	0.0007
PPP1R10	multiple (GP 4,6,7,8)	0.227682	2.03e-07	9.07e-06	0.148725	0.00985146	0.0559246	0.310796	2.69e-06	0.000325
MFSD2A	GP7 unique	0.271468	3.47e-07	1.23e-05	0.236744	0.000521211	0.0146181	0.308019	0.000280214	0.00270351
TIA1	GP7 unique	0.318844	7.59e-07	1.99e-05	0.332754	0.00027838	0.0119902	0.304203	0.00127337	0.00664373
FBXO9	multiple (GP 4,6,7,8)	0.343248	1.16e-06	2.59e-05	0.353903	0.00058705	0.0153985	0.332032	0.000949107	0.00547667
ANKRD49	GP10-12	-0.213216	1.05e-07	6.33e-06	-0.207441	0.000210683	0.0105868	-0.219296	0.000244421	0.00247707
PLD1	multiple (GP 4,6,7,8)	0.238147	2.58e-07	1.07e-05	0.21201	4.73e-05	0.00537536	0.265659	0.000817826	0.00503213
MS4A6A	GP4 unique	0.220527	1.54e-07	8.07e-06	0.201593	0.0014031	0.020093	0.240456	2.56e-05	0.0007
EEPD1	GP8 unique	0.280997	7.1e-07	1.9e-05	0.273413	0.000711147	0.0166611	0.288981	0.000477538	0.00373968
KCNE1	GP4 unique	0.381342	1.75e-06	3.29e-05	0.381825	0.000346621	0.0134154	0.380834	0.00205918	0.00880866
MIR340	GP7 unique	0.374506	1.87e-06	3.42e-05	0.450648	0.000228749	0.0110349	0.294358	0.00325005	0.0120869
RP11-61L14.6	GP8 unique	0.243284	4.37e-07	1.36e-05	0.33554	2.9e-05	0.00437522	0.146172	0.00232236	0.00949411
SLC46A2	GP4 unique	0.331299	1.6e-06	3.17e-05	0.201555	0.0103543	0.0570193	0.467871	3.05e-05	0.000725
RP11-50E11.3	GP10-12	-0.228364	3.39e-07	1.23e-05	-0.206894	4.9e-05	0.00537536	-0.250965	0.00105472	0.00578177
ARL11	GP6 unique	0.334826	1.82e-06	3.38e-05	0.243486	0.0130525	0.063473	0.430973	1.72e-05	0.0007
FCGR2A	multiple (GP 4,6,7,8)	0.431447	3.18e-06	4.67e-05	0.348316	0.0125851	0.0624596	0.518954	2.46e-05	0.0007
PFN2	GP10-12	-0.230901	4.44e-07	1.36e-05	-0.135534	0.0259564	0.0969147	-0.331288	1.96e-07	0.000151
GPR141	multiple (GP 4,6,7,8)	0.300968	1.52e-06	3.1e-05	0.194452	0.0225922	0.0891854	0.413091	3.51e-06	0.00037
P2RY13	multiple (GP 4,6,7,8)	0.381441	2.94e-06	4.64e-05	0.320245	0.00707347	0.0463312	0.445857	9.79e-05	0.00144011
NLRC4	GP8 unique	0.354117	2.64e-06	4.36e-05	0.270084	0.0113214	0.0595887	0.442573	3.93e-05	0.000789
NPL	multiple (GP 4,6,7,8)	0.241209	6.96e-07	1.9e-05	0.17558	0.00381292	0.0335648	0.310293	5.32e-05	0.000879
LINC00622	GP7 unique	0.373315	3.08e-06	4.64e-05	0.301418	0.00405467	0.0346804	0.448996	0.000303408	0.00288118
FBXO33	GP10-12	-0.245477	8.17e-07	2.1e-05	-0.180719	0.011971	0.0596572	-0.313643	4.18e-06	0.000388
NME8	GP4 unique	0.269502	1.66e-06	3.23e-05	0.226414	0.00046085	0.0144354	0.314857	0.000971078	0.00555033
MEGF9	GP6 unique	0.212198	4.41e-07	1.36e-05	0.160277	0.00290939	0.0294532	0.266852	4.55e-05	0.000818
RNU6-957P	GP6 unique	0.596862	6.76e-06	8.37e-05	0.630275	0.00183247	0.0232627	0.561689	0.00159506	0.00760332
RP11-576N17.5	GP4 unique	0.317711	3e-06	4.64e-05	0.283377	0.000419298	0.0143242	0.353853	0.00195532	0.00861322
NAGK	multiple (GP 4,6,7,8)	0.206727	4.71e-07	1.39e-05	0.125798	0.0201663	0.0824425	0.291915	6.25e-07	0.000151
RNU4ATAC18P	multiple (GP 4,6,7,8)	0.296616	2.85e-06	4.59e-05	0.232792	0.0110495	0.0592253	0.363799	4.07e-05	0.000789
SLC45A3	multiple (GP 4,6,7,8)	0.306894	3.14e-06	4.67e-05	0.328276	0.000626446	0.0160743	0.284387	0.0023703	0.00952862
PAX5	GP10-12	-0.318673	3.89e-06	5.45e-05	-0.324036	0.00388849	0.033982	-0.313027	0.000157284	0.00189685
RNA5SP496	GP10-12	-0.380825	5.51e-06	7.21e-05	-0.314862	0.0102554	0.0569957	-0.450259	0.000115765	0.00158894
RP11-13A1.3	GP6 unique	0.418719	6.33e-06	8.03e-05	0.506369	0.000666994	0.0164162	0.326456	0.00357916	0.0127706
COQ2	GP6 unique	0.242757	1.59e-06	3.17e-05	0.253189	0.000136002	0.00863255	0.231776	0.00352803	0.0127009
SLFN12	multiple (GP 4,6,7,8)	0.26322	2.27e-06	3.91e-05	0.242214	0.00394851	0.0342583	0.285332	0.000155194	0.00189054
HSBP1L1	GP10-12	-0.227552	1.25e-06	2.7e-05	-0.18776	0.00230304	0.0265683	-0.269438	0.000221834	0.00235802
SERPINB2	multiple (GP 4,6,7,8)	0.450875	7.7e-06	8.59e-05	0.288495	0.0225652	0.0891854	0.621801	7.12e-05	0.00110072
NCBP2-AS2	GP10-12	-0.21449	1.02e-06	2.45e-05	-0.194249	0.000367004	0.0134154	-0.235796	0.000980903	0.00558004
PDE12	GP10-12	-0.232251	1.69e-06	3.24e-05	-0.167385	0.00778923	0.0491823	-0.300531	1.96e-05	0.0007
INTS7	multiple (GP 4,6,7,8)	0.23808	2e-06	3.57e-05	0.21578	0.00237925	0.0265683	0.261553	0.000352425	0.00319567
NHSL2	multiple (GP 4,6,7,8)	0.256515	3.07e-06	4.64e-05	0.187603	0.00553499	0.0404104	0.329054	0.000192662	0.0021715
NQO2	multiple (GP 4,6,7,8)	0.210686	1.19e-06	2.61e-05	0.194709	0.000661613	0.0164162	0.227505	0.000803786	0.00501322
MTRNR2L2	GP8 unique	0.42348	9.7e-06	9.59e-05	0.509101	0.000191149	0.0100977	0.333353	0.015206	0.0361419
IL5RA	GP7 unique	0.363058	7.99e-06	8.76e-05	0.391846	0.0017285	0.0226583	0.332756	0.00198987	0.00869597
HIST1H2BI	GP10-12	-0.253317	3.43e-06	4.98e-05	-0.252663	0.00100405	0.0183777	-0.254006	0.00164611	0.00775473
RNU4ATAC11P	GP4 unique	0.442656	1.12e-05	0.000107	0.437564	0.00125198	0.0191124	0.448016	0.00393543	0.0135992
FGD4	GP6 unique	0.252997	3.57e-06	5.13e-05	0.194998	0.00226704	0.0265683	0.314049	0.000561238	0.00400505
SNRPF	GP10-12	-0.300542	7.01e-06	8.37e-05	-0.290127	0.00103025	0.0183777	-0.311504	0.00291539	0.0112331
CYP1B1	multiple (GP 4,6,7,8)	0.299183	6.94e-06	8.37e-05	0.183004	0.0263024	0.0972764	0.421478	4.66e-05	0.000827
ATG16L2	multiple (GP 4,6,7,8)	0.204873	1.5e-06	3.1e-05	0.183342	0.00534994	0.039583	0.227537	3.94e-05	0.000789
IL6R	GP4 unique	0.195758	1.08e-06	2.46e-05	0.114952	0.0266831	0.0972764	0.280818	1.59e-06	0.000212
LOC727896	multiple (GP 4,6,7,8)	0.20437	1.5e-06	3.1e-05	0.156101	0.00909271	0.0534917	0.25518	2.73e-05	0.000701
TMEM150B	GP7 unique	0.327431	9.01e-06	9.22e-05	0.233464	0.0255685	0.096061	0.426344	4.25e-05	0.000789
TSN	GP10-12	-0.193785	2.25e-06	3.91e-05	-0.184714	0.00120794	0.0186766	-0.203333	0.000150532	0.00187245
CDC42EP2	multiple (GP 4,6,7,8)	0.265884	5.56e-06	7.21e-05	0.213537	0.0200353	0.0821857	0.320987	1e-05	0.000526
C2orf47	GP10-12	-0.22772	3.06e-06	4.64e-05	-0.18836	0.0013453	0.02003	-0.269152	0.000119914	0.00158894
BCAS4	GP10-12	-0.219786	2.61e-06	4.36e-05	-0.140203	0.0206635	0.083598	-0.303557	1.51e-05	0.000674
SNORD59B	GP10-12	-0.279582	7.27e-06	8.51e-05	-0.210516	0.00484256	0.0383322	-0.352283	0.000578745	0.00408167
RPL7AP64	multiple (GP 4,6,7,8)	0.284164	7.84e-06	8.67e-05	0.172475	0.0395816	0.121464	0.401731	1.78e-05	0.0007
NFAM1	GP4 unique	0.248793	5.46e-06	7.21e-05	0.158733	0.0274658	0.0991728	0.343593	2.43e-05	0.0007
OR52N4	GP10-12	-0.323199	1.12e-05	0.000107	-0.302076	0.000564842	0.0153985	-0.345434	0.00508948	0.0164555
TNFSF14	multiple (GP 4,6,7,8)	0.272118	7.53e-06	8.54e-05	0.189794	0.0104029	0.0570267	0.358776	0.00024227	0.00247608
LOC100506458	multiple (GP 4,6,7,8)	0.263049	6.83e-06	8.37e-05	0.221563	0.00451136	0.0371436	0.306719	0.00065701	0.00434538
ATP5G3	GP10-12	-0.18557	1.05e-06	2.46e-05	-0.1966	0.000478787	0.0144354	-0.17396	0.0010402	0.00576138
TRDJ4	GP7 unique	0.47824	1.88e-05	0.000154	0.543261	0.00294767	0.0294532	0.409798	0.00191392	0.00851729
EMR3	multiple (GP 4,6,7,8)	0.374118	1.47e-05	0.000128	0.323746	0.00744997	0.0478258	0.427142	0.000806439	0.00501322
RAB3D	GP8 unique	0.229587	4.5e-06	6.24e-05	0.150765	0.0134057	0.0649286	0.312557	8.58e-05	0.00127715
RP11-152H18.3	GP10-12	-0.30325	1.12e-05	0.000107	-0.234273	0.00512563	0.0393727	-0.375857	0.000882717	0.00519296
GATA2	multiple (GP 4,6,7,8)	0.328521	1.31e-05	0.00012	0.300523	0.00947968	0.0547009	0.357993	0.000324267	0.00298524
KCNQ5	GP10-12	-0.219737	3.83e-06	5.43e-05	-0.209093	0.00178318	0.0229943	-0.230941	0.00102098	0.005727
CASP4	multiple (GP 4,6,7,8)	0.200091	2.4e-06	4.08e-05	0.21373	0.0003384	0.0134154	0.185734	0.000173078	0.00198792
NFE2	multiple (GP 4,6,7,8)	0.366283	1.66e-05	0.000142	0.275698	0.0136575	0.0656214	0.461635	0.000430663	0.00348577
RCBTB2	multiple (GP 4,6,7,8)	0.204903	2.86e-06	4.59e-05	0.148921	0.0127763	0.0631484	0.263832	4.06e-05	0.000789
SLC24A4	GP7 unique	0.266492	9.06e-06	9.22e-05	0.271923	0.00042428	0.0143242	0.260774	0.00654215	0.0194811
SLC37A2	GP7 unique	0.249059	7.41e-06	8.51e-05	0.206305	0.00505622	0.0393407	0.294063	0.000625855	0.00427154
RNU6-100P	multiple (GP 4,6,7,8)	0.333079	1.53e-05	0.000132	0.306887	0.00149924	0.0205464	0.360649	0.00204705	0.00880866
2021-03-01	multiple (GP 4,6,7,8)	0.290711	1.18e-05	0.00011	0.186305	0.0284789	0.101016	0.400612	8.09e-05	0.00121952
RP11-410L14.2	GP10-12	-0.191939	2.01e-06	3.57e-05	-0.165731	0.00668728	0.0446421	-0.219527	4.82e-05	0.00083
CD300E	multiple (GP 4,6,7,8)	0.234133	6.32e-06	8.03e-05	0.166998	0.017324	0.0759736	0.304801	7.36e-05	0.00112424
TWISTNB	GP10-12	-0.236738	7.11e-06	8.41e-05	-0.199292	0.0042565	0.0358975	-0.276155	0.000734253	0.00468523
FAM173B	GP7 unique	0.21626	4.78e-06	6.55e-05	0.239761	0.00207728	0.025571	0.191522	0.000499124	0.00380977
FAM179A	GP6 unique	0.329257	1.75e-05	0.000146	0.335338	0.000792046	0.017689	0.322857	0.00774686	0.0218799
MXD1	GP4 unique	0.328235	1.75e-05	0.000146	0.293268	0.0106139	0.0576591	0.365043	0.000107335	0.00155959
CDC37L1	GP10-12	-0.226673	6.92e-06	8.37e-05	-0.230915	0.00104737	0.0183777	-0.222207	0.00309457	0.0116992
HCP5	multiple (GP 4,6,7,8)	0.236083	8.44e-06	8.93e-05	0.186651	0.000514728	0.0146181	0.288117	0.0023205	0.00949411
CTD-2555O16.2	GP10-12	-0.279307	1.43e-05	0.000126	-0.253627	0.00316648	0.0303077	-0.306339	0.00211784	0.00893049
RTP4	multiple (GP 4,6,7,8)	0.208569	4.96e-06	6.72e-05	0.176705	0.0117915	0.0596572	0.242111	4.8e-05	0.00083
TNFRSF13C	GP10-12	-0.271288	1.36e-05	0.000121	-0.317444	0.00369134	0.0327547	-0.222702	0.00020718	0.00225098
TBC1D2	multiple (GP 4,6,7,8)	0.223337	8.61e-06	9.03e-05	0.110274	0.0446627	0.129791	0.34235	2.55e-05	0.0007
FUT11	multiple (GP 4,6,7,8)	0.202558	5.36e-06	7.18e-05	0.192212	0.00352235	0.0321814	0.213448	0.000594899	0.00417121
PILRA	GP6 unique	0.273595	1.71e-05	0.000144	0.268607	0.00144357	0.020093	0.278846	0.00501258	0.0163383
TTC9C	multiple (GP 4,6,7,8)	0.240613	1.19e-05	0.00011	0.231098	0.0052241	0.039583	0.250629	0.000832634	0.00509724
NUDT4	GP10-12	-0.219786	8.43e-06	8.93e-05	-0.12963	0.0115546	0.0595887	-0.314688	0.000190666	0.00216928
NADK	GP4 unique	0.208424	6.58e-06	8.26e-05	0.178588	0.00418359	0.0355311	0.23983	0.000690348	0.00452478
INPP1	multiple (GP 4,6,7,8)	0.216791	8.15e-06	8.86e-05	0.227894	0.00107052	0.0183777	0.205103	0.00360804	0.0128357
MIR4632	multiple (GP 4,6,7,8)	0.362164	3.04e-05	0.000221	0.25862	0.0086963	0.0524387	0.471157	0.00131947	0.00677139
HIST1H2AK	GP10-12	-0.338674	2.88e-05	0.000211	-0.168416	0.0766111	0.184672	-0.517893	4.89e-05	0.00083
AMICA1	GP6 unique	0.159084	9.47e-07	2.33e-05	0.111288	0.0118718	0.0596572	0.209396	8.56e-06	0.000491
GIMAP8	multiple (GP 4,6,7,8)	0.282623	2.26e-05	0.000174	0.161433	0.0768893	0.184672	0.410191	1.33e-05	0.00064
ZBTB10	GP10-12	-0.350537	3.33e-05	0.000233	-0.263499	0.028391	0.101002	-0.442156	0.000248189	0.0024943
LINC01000	GP7 unique	0.232328	1.35e-05	0.000121	0.261664	0.00140644	0.020093	0.201449	0.000967959	0.00555033
RORC	GP8 unique	0.271269	2.14e-05	0.000171	0.277784	0.00231711	0.0265683	0.264411	0.00446915	0.0150975
RP11-326C3.10	GP7 unique	0.300174	2.89e-05	0.000211	0.355932	0.000367089	0.0134154	0.241482	0.0227125	0.0497119
GDPD3	multiple (GP 4,6,7,8)	0.225464	1.35e-05	0.000121	0.198364	0.0119069	0.0596572	0.253991	0.000238752	0.00246098
SNORA2B	GP10-12	-0.487859	5.05e-05	0.000319	-0.483926	0.00157443	0.0210973	-0.491998	0.00392151	0.0135901
HIST2H2AB	GP10-12	-0.21151	1.08e-05	0.000105	-0.182413	0.00303065	0.0297151	-0.242138	0.00157974	0.0075602
DSC1	GP10-12	-0.24012	1.79e-05	0.000148	-0.161972	0.0151774	0.069281	-0.322381	0.000409059	0.00337894
ARHGAP26-IT1	multiple (GP 4,6,7,8)	0.257349	2.19e-05	0.000173	0.245891	0.0101002	0.0568638	0.269411	0.000475024	0.00373968
SNX27	multiple (GP 4,6,7,8)	0.148051	6.03e-07	1.73e-05	0.108907	0.00445535	0.0370562	0.189254	3.5e-05	0.000788
KLHL7-AS1	GP10-12	-0.221552	1.47e-05	0.000128	-0.129181	0.0671058	0.170378	-0.318784	8.23e-06	0.000491
HNMT	GP8 unique	0.255489	2.48e-05	0.000187	0.155419	0.0690003	0.173003	0.360825	1.66e-05	0.0007
HIST1H3A	GP10-12	-0.370869	4.82e-05	0.000311	-0.204438	0.0370897	0.116801	-0.54606	0.000391043	0.0033062
TNFSF10	GP4 unique	0.261315	2.74e-05	0.000202	0.18751	0.0482955	0.13802	0.339004	1.39e-06	0.00021
CD200	GP10-12	-0.281746	3.26e-05	0.00023	-0.385252	5.72e-05	0.00540047	-0.172792	0.0691461	0.114863
RP1-122P22.2	GP4 unique	0.237504	2.14e-05	0.000171	0.168916	0.013	0.063473	0.309701	0.000626876	0.00427154
C9orf106	GP8 unique	0.315682	4.03e-05	0.000269	0.196127	0.0541781	0.146829	0.44153	0.000119735	0.00158894
RPL32	GP10-12	-0.276127	3.34e-05	0.000233	-0.239928	0.0113487	0.0595887	-0.314232	0.000547562	0.00395425
RP11-14I17.2	multiple (GP 4,6,7,8)	0.359674	3.24e-05	0.00023	0.268034	0.0161355	0.0720718	0.456136	0.000405188	0.00337005
CDK5R1	GP10-12	-0.314977	4.61e-05	0.000302	-0.294559	0.00429011	0.0359296	-0.336469	0.00504002	0.0163835
SIRPB1	multiple (GP 4,6,7,8)	0.186909	9.1e-06	9.22e-05	0.115698	0.0693174	0.173437	0.261867	4.07e-07	0.000151
DPAGT1	multiple (GP 4,6,7,8)	0.177771	7.58e-06	8.54e-05	0.131223	0.0217847	0.0871829	0.226768	4.17e-05	0.000789
SIGLEC7	GP7 unique	0.294649	4.86e-05	0.000312	0.12735	0.119483	0.248014	0.470754	4.51e-05	0.000818
SLC15A2	multiple (GP 4,6,7,8)	0.264473	3.96e-05	0.000267	0.259355	0.00808297	0.050365	0.269861	0.00185125	0.00833064
NCL	GP10-12	-0.180656	9.48e-06	9.46e-05	-0.164847	0.00207791	0.025571	-0.197298	0.00207	0.00880866
RPS28	GP10-12	-0.178511	9.08e-06	9.22e-05	-0.194765	0.000360934	0.0134154	-0.161402	0.00848914	0.023268
C1QBP	GP10-12	-0.181624	1.03e-05	0.000101	-0.151862	0.00100537	0.0183777	-0.212954	0.00262224	0.0103347
CHST15	multiple (GP 4,6,7,8)	0.197918	1.68e-05	0.000142	0.142373	0.0107034	0.0578849	0.256386	0.000600214	0.00418415
FAM214B	GP7 unique	0.215444	2.5e-05	0.000187	0.15021	0.0173959	0.0760127	0.284113	0.000515912	0.00386453
ZSWIM3	GP4 unique	0.219715	2.72e-05	0.000202	0.203434	0.0101374	0.0568638	0.236853	0.000855765	0.00511339
ST6GALNAC3	GP7 unique	0.250795	4.04e-05	0.000269	0.254742	0.00114289	0.0183777	0.24664	0.0116583	0.0299146
MRM1	GP8 unique	0.169814	8.37e-06	8.93e-05	0.133576	0.00452746	0.0371436	0.207959	0.000760987	0.00480498
HSH2D	GP6 unique	0.204323	2.38e-05	0.000181	0.208185	0.000965301	0.0183777	0.200257	0.00875958	0.0236862
MPZL3	GP8 unique	0.193297	1.91e-05	0.000156	0.155987	0.00963762	0.0553474	0.232571	0.000815612	0.00503213
SNORD4A	GP10-12	-0.213467	3.18e-05	0.000229	-0.215674	0.00296136	0.0294532	-0.211144	0.00520922	0.016664
WIPI1	multiple (GP 4,6,7,8)	0.195013	2.23e-05	0.000173	0.178988	0.000467339	0.0144354	0.211881	0.00784198	0.021994
RP11-56G10.2	GP10-12	-0.298347	7.03e-05	0.000424	-0.323213	0.00114058	0.0183777	-0.272172	0.0200225	0.0449668
STYXL1	multiple (GP 4,6,7,8)	0.1778	1.4e-05	0.000124	0.175119	0.00144949	0.020093	0.180623	0.00426653	0.0145351
SOS1-IT1	multiple (GP 4,6,7,8)	0.458168	0.000114968	0.000619	0.445786	0.0116268	0.0595887	0.471202	0.00432447	0.014691
RN7SKP269	multiple (GP 4,6,7,8)	0.286349	7.31e-05	0.000437	0.253259	0.00644904	0.0441906	0.321181	0.00200152	0.00869677
CLDN12	multiple (GP 4,6,7,8)	0.448545	0.000116923	0.000626	0.353884	0.0280596	0.100118	0.548188	0.0015329	0.00749994
WAC-AS1	GP10-12	-0.163801	9.49e-06	9.46e-05	-0.148039	0.00236807	0.0265683	-0.180392	0.00184027	0.00831782
RP13-1039J1.3	GP8 unique	0.288792	7.6e-05	0.000443	0.343456	0.00110548	0.0183777	0.231251	0.0153507	0.0361581
FBXO32	GP10-12	-0.245423	5.55e-05	0.000345	-0.184141	0.0177993	0.0766971	-0.309931	0.00128908	0.00664373
TSC22D2	GP7 unique	0.375747	0.00010685	0.000583	0.329662	0.0056883	0.0408638	0.424258	0.00333174	0.0122549
ZNF780A	GP7 unique	0.203703	3.55e-05	0.000243	0.198372	0.00664147	0.0446421	0.209315	0.00230699	0.00949411
SYF2	GP10-12	-0.182791	2.23e-05	0.000173	-0.136547	0.00398239	0.0343054	-0.231469	0.00180859	0.00825815
IL4	multiple (GP 4,6,7,8)	0.357538	0.000109952	0.000595	0.347917	0.00592673	0.0413158	0.367665	0.00211419	0.00893049
CASP1	GP4 unique	0.204307	3.67e-05	0.000249	0.128238	0.0747233	0.182792	0.284381	1.92e-05	0.0007
FAM111A	GP6 unique	0.154756	7.41e-06	8.51e-05	0.191786	8.41e-05	0.00676405	0.115777	0.0196044	0.0444415
IFFO1	GP7 unique	0.195542	3.19e-05	0.000229	0.179631	0.0081436	0.050365	0.212289	0.00166714	0.00779289
C16orf87	GP10-12	-0.215757	4.8e-05	0.000311	-0.161116	0.0147954	0.0690089	-0.273274	0.00136613	0.00698116
COX14	GP10-12	-0.192862	3.25e-05	0.00023	-0.170963	0.000822691	0.0180394	-0.215915	0.00749548	0.0214207
ADPRM	GP10-12	-0.195138	3.43e-05	0.000236	-0.168238	0.00363438	0.0327094	-0.223454	0.00383923	0.0133818
DOCK5	multiple (GP 4,6,7,8)	0.224051	5.73e-05	0.000353	0.172586	0.0286813	0.101322	0.278225	0.000537775	0.00393065
NRBF2	multiple (GP 4,6,7,8)	0.213934	5.16e-05	0.000324	0.147198	0.0453536	0.131482	0.284183	0.000202698	0.0022283
PTPRE	GP8 unique	0.158156	1.18e-05	0.00011	0.115261	0.0195163	0.0808818	0.203308	0.000137983	0.00175166
RP11-391L3.5	multiple (GP 4,6,7,8)	0.24897	7.96e-05	0.000459	0.276621	0.00086613	0.0183255	0.219863	0.0258529	0.0545081
UFM1	GP10-12	-0.175421	2.39e-05	0.000181	-0.196703	0.00194463	0.0244294	-0.153019	0.00565933	0.0175906
AQP9	GP4 unique	0.404625	0.00015063	0.000748	0.289058	0.0592487	0.156013	0.526275	0.000485901	0.0037792
ARHGAP26	GP8 unique	0.170617	2.14e-05	0.000171	0.155632	0.00323795	0.0305879	0.186392	0.00305014	0.0115675
CNKSR2	GP10-12	-0.199185	4.51e-05	0.000297	-0.205992	0.000996284	0.0183777	-0.19202	0.0139697	0.0339666
LINC00294	multiple (GP 4,6,7,8)	0.184036	3.42e-05	0.000236	0.218338	0.000492094	0.0144748	0.147928	0.0223674	0.0494048
SERPINA1	multiple (GP 4,6,7,8)	0.222612	6.84e-05	0.000415	0.119494	0.111276	0.232985	0.331158	4.08e-05	0.000789
AC108004.3	multiple (GP 4,6,7,8)	0.228217	7.48e-05	0.000443	0.246623	0.00163835	0.0217126	0.208843	0.01753	0.040269
NABP1	multiple (GP 4,6,7,8)	0.295634	0.000122063	0.00064	0.262103	0.0150539	0.069281	0.33093	0.00169935	0.00785922
CAMK2D	GP10-12	-0.155832	1.31e-05	0.00012	-0.167498	0.000159034	0.00958975	-0.143553	0.0138046	0.0337694
NR3C2	GP10-12	-0.209471	6.11e-05	0.000374	-0.19061	0.00844709	0.0517116	-0.229324	0.00343607	0.0125031
SVIP	GP10-12	-0.189775	4.31e-05	0.000286	-0.106559	0.0760494	0.184672	-0.277371	6.65e-05	0.00104205
LOC388692	GP8 unique	0.271143	0.000120718	0.000636	0.265407	0.00881627	0.0526962	0.27718	0.00664522	0.0197393
SLFN11	multiple (GP 4,6,7,8)	0.191456	5.19e-05	0.000325	0.173065	0.0233138	0.0906981	0.210815	0.000238088	0.00246098
SIGLEC9	GP8 unique	0.241084	0.000105934	0.000581	0.0802843	0.198346	0.334872	0.410347	6.55e-05	0.00103895
AP001257.1	multiple (GP 4,6,7,8)	0.282554	0.000141046	0.000721	0.238626	0.0308282	0.104069	0.328794	0.0012885	0.00664373
CAPNS2	GP4 unique	0.238398	0.00010907	0.000593	0.272327	0.00670001	0.0446421	0.202684	0.00570025	0.0176269
PIK3IP1	GP10-12	-0.189473	5.67e-05	0.000351	-0.15782	0.0207262	0.083598	-0.222792	0.000845651	0.00511339
TMEM79	GP7 unique	0.20605	7.6e-05	0.000443	0.219027	0.00579412	0.0408638	0.19239	0.00596601	0.0181367
GPR65	GP8 unique	0.170061	3.61e-05	0.000246	0.111534	0.0177907	0.0766971	0.231668	0.000742143	0.00471066
TRIM27	GP8 unique	0.15748	2.32e-05	0.000178	0.120593	0.0189222	0.0795561	0.196309	0.000358142	0.0031994
KCNE3	multiple (GP 4,6,7,8)	0.209904	8.64e-05	0.000494	0.156348	0.00324647	0.0305879	0.266278	0.00554375	0.0174108
PTGS2	GP4 unique	0.926312	0.000161209	0.00079	0.957951	0.0105026	0.0573131	0.893008	0.00728144	0.020958
ALAS1	multiple (GP 4,6,7,8)	0.21001	8.9e-05	0.000504	0.148313	0.0425014	0.125629	0.274955	0.000557646	0.0040031
RNA5SP425	multiple (GP 4,6,7,8)	0.39309	0.000227299	0.00105028	0.53115	0.000849445	0.0182934	0.247763	0.0815598	0.131148
LOC100996740	GP10-12	-0.154166	2.2e-05	0.000173	-0.165107	0.00460301	0.0375083	-0.14265	0.00147193	0.00736575
MRTO4	GP10-12	-0.188648	6.6e-05	0.000402	-0.238844	0.000267657	0.0119553	-0.13581	0.0502971	0.090636
MS4A7	multiple (GP 4,6,7,8)	0.268733	0.000158965	0.000782	0.161057	0.0896968	0.202954	0.382076	0.000315408	0.0029487
SERAC1	multiple (GP 4,6,7,8)	0.204006	8.82e-05	0.000502	0.182289	0.0139905	0.0669545	0.226865	0.00273393	0.0107398
SCARNA9L	GP10-12	-0.283859	0.000178966	0.000862	-0.197451	0.0624649	0.161583	-0.374816	0.000648435	0.00432146
MEFV	multiple (GP 4,6,7,8)	0.221552	0.000117913	0.000626	0.138608	0.136429	0.2671	0.308861	1.31e-06	0.00021
TLR5	GP8 unique	0.200772	9.64e-05	0.000538	0.168306	0.0117976	0.0596572	0.234946	0.00382832	0.0133818
LOC101930044	GP7 unique	0.195745	9.04e-05	0.000509	0.171112	0.00347589	0.0319994	0.221674	0.00864269	0.0235284
RNU2-58P	multiple (GP 4,6,7,8)	0.263118	0.000181874	0.000867	0.322703	0.000718388	0.0166611	0.200397	0.0341832	0.0682532
HTATSF1	GP10-12	-0.164213	7.2e-05	0.000432	-0.162187	0.0088318	0.0526962	-0.166346	0.00325999	0.0120869
RP11-136K14.2	GP10-12	-0.334777	0.000248337	0.00112217	-0.335035	0.0265224	0.0972764	-0.334506	0.00161686	0.0076468
PADI2	GP7 unique	0.290295	0.000216756	0.00101321	0.249308	0.0279339	0.100118	0.333439	0.00298603	0.011396
FAM43A	multiple (GP 4,6,7,8)	0.197397	0.000102465	0.000564	0.168477	0.0301469	0.104069	0.227839	0.000715176	0.00459746
YRDC	GP10-12	-0.211602	0.000125361	0.000648	-0.21237	0.0154884	0.0699589	-0.210794	0.00235148	0.00951325
RNA5SP187	GP6 unique	0.332538	0.000257839	0.00114743	0.432316	0.00233818	0.0265683	0.227508	0.0475945	0.0867054
C14orf169	GP10-12	-0.162	4.67e-05	0.000304	-0.130463	0.0102337	0.0569957	-0.195197	0.00204672	0.00880866
LIN7A	GP4 unique	0.206095	0.000123378	0.000641	0.135479	0.0490388	0.138828	0.280428	0.000794728	0.00499188
OSCAR	multiple (GP 4,6,7,8)	0.217198	0.000149853	0.000747	0.150094	0.0422052	0.12506	0.287833	0.00128153	0.00664373
RP11-785H5.2	GP10-12	-0.185497	9.85e-05	0.000547	-0.135589	0.0198231	0.0815927	-0.238031	0.00214174	0.00899979
MIR148B	GP6 unique	0.310687	0.000193708	0.000909	0.406694	0.00058734	0.0153985	0.209628	0.079871	0.128611
RP11-659G9.3	GP10-12	-0.337538	0.000306286	0.00131922	-0.235303	0.0589527	0.155961	-0.445153	0.00178876	0.00820244
MNDA	multiple (GP 4,6,7,8)	0.203798	0.000141845	0.000722	0.158819	0.0551205	0.148714	0.251145	0.000272277	0.00268543
MIR15A	multiple (GP 4,6,7,8)	0.316261	0.00029395	0.00128443	0.37304	0.00129031	0.0194513	0.256493	0.0577751	0.0999666
SNAPC3	multiple (GP 4,6,7,8)	0.155916	4.95e-05	0.000314	0.163853	0.00307718	0.0299281	0.147562	0.00777321	0.021903
ANKRD50	GP6 unique	0.225981	0.000188821	0.00089	0.178203	0.0279989	0.100118	0.276272	0.00289364	0.0111975
TNFAIP3	GP10-12	-0.360701	0.000335409	0.00139967	-0.256129	0.0673956	0.170754	-0.470777	0.000507522	0.00384951
RP11-10K16.1	GP4 unique	0.219928	0.000179505	0.000862	0.299038	0.00295013	0.0294532	0.136655	0.0197575	0.0445374
PSMB5	GP6 unique	0.16855	7.75e-05	0.000449	0.0897842	0.0754207	0.184124	0.251462	4.06e-05	0.000789
PSTPIP1	GP6 unique	0.195222	0.00013409	0.000688	0.113904	0.0538384	0.146829	0.280819	0.000850719	0.00511339
KCNJ2	multiple (GP 4,6,7,8)	0.377739	0.000359467	0.00146955	0.269293	0.0731598	0.180431	0.491893	0.00121677	0.00643607
CLEC1A	multiple (GP 4,6,7,8)	0.214254	0.000182756	0.000868	0.184692	0.0387168	0.120201	0.245372	0.000860624	0.00511339
RP11-59D5__B.2	GP7 unique	0.202085	0.00016334	0.000798	0.124998	0.0355849	0.114441	0.283229	0.0018146	0.00825815
RP11-30K9.4	multiple (GP 4,6,7,8)	0.294632	0.000316309	0.00135273	0.207943	0.0896468	0.202954	0.385883	0.000428908	0.00348577
RNU6-892P	multiple (GP 4,6,7,8)	0.1797	0.000117578	0.000626	0.206158	0.00615736	0.042433	0.151849	0.00742333	0.0212649
TMOD2	GP6 unique	0.149444	4.92e-05	0.000314	0.102153	0.0328202	0.107557	0.199223	0.00044577	0.00356026
NCF2	GP4 unique	0.159978	7.53e-05	0.000443	0.0694348	0.1999	0.336223	0.255287	5.37e-06	0.000432
SIGLEC14	GP4 unique	0.186808	0.00014661	0.000741	0.155714	0.0296297	0.102978	0.219539	0.00161354	0.0076468
SNAI3	GP6 unique	0.186048	0.000147235	0.000741	0.130441	0.0312812	0.10483	0.244582	0.0019569	0.00861322
AP006621.6	multiple (GP 4,6,7,8)	0.275127	0.000325548	0.00138243	0.219363	0.034383	0.111169	0.333825	0.00412917	0.014107
ZNF710	multiple (GP 4,6,7,8)	0.175646	0.000122794	0.000641	0.15227	0.01143	0.0595887	0.200253	0.00512958	0.0165363
RP11-723D22.2	GP10-12	-0.289496	0.000350597	0.00144801	-0.287223	0.018542	0.0787633	-0.291889	0.00839305	0.0231096
OR56B1	GP10-12	-0.337131	0.000416718	0.00164236	-0.246765	0.0537434	0.146829	-0.432253	0.0030248	0.0115076
SNORA16B	multiple (GP 4,6,7,8)	0.315281	0.000405996	0.00160535	0.336916	0.00887009	0.0526962	0.292508	0.0226175	0.0497119
LRRK2	multiple (GP 4,6,7,8)	0.216108	0.000248564	0.00112217	0.142127	0.130273	0.260492	0.293982	2.55e-05	0.0007
MIR4748	multiple (GP 4,6,7,8)	0.255187	0.00033443	0.00139967	0.235605	0.0152809	0.069281	0.275799	0.00285581	0.0111651
PLBD1	GP6 unique	0.160128	9.9e-05	0.000548	0.12417	0.0387321	0.120201	0.197979	0.000565825	0.00401403
ID3	multiple (GP 4,6,7,8)	0.21199	0.00024937	0.00112217	0.156402	0.0618989	0.161086	0.270504	0.000899271	0.00526466
NHS	multiple (GP 4,6,7,8)	0.221023	0.000274023	0.00121052	0.115838	0.166668	0.30045	0.331744	0.000121213	0.00158894
IWS1	GP8 unique	0.172041	0.000178803	0.000862	0.193118	0.0054427	0.0400237	0.149855	0.0149231	0.0356381
HK2	GP6 unique	0.172816	0.000148305	0.000742	0.0482933	0.321638	0.46566	0.303892	2.46e-05	0.0007
GS1-421I3.2	GP6 unique	0.313883	0.000455557	0.00174969	0.323057	0.0180343	0.0773999	0.304225	0.01142	0.0294915
SNORD59A	GP10-12	-0.198823	0.00023376	0.00107601	-0.153223	0.0135261	0.0652499	-0.246824	0.00708698	0.0206947
MIR378I	GP10-12	-0.207564	0.000258882	0.00114784	-0.25231	0.00369374	0.0327547	-0.160463	0.0325054	0.0658848
FAR2	GP4 unique	0.210254	0.000275102	0.00121085	0.148258	0.0804793	0.189097	0.275513	0.000533237	0.00392124
FBN2	multiple (GP 4,6,7,8)	0.21454	0.000295519	0.00128663	0.16257	0.0553664	0.149044	0.269246	0.00150755	0.00745123
MPZL1	GP8 unique	0.174043	0.000175729	0.000855	0.11433	0.078579	0.186573	0.236899	0.000381305	0.00330026
TMEM102	multiple (GP 4,6,7,8)	0.219184	0.000337906	0.00140372	0.176792	0.0300098	0.103999	0.263808	0.00519702	0.016664
TIMM17A	GP10-12	-0.148447	9.34e-05	0.000524	-0.0760538	0.0881955	0.201446	-0.224651	0.000222897	0.00235802
CD93	GP4 unique	0.190478	0.000249117	0.00112217	0.085586	0.108035	0.228595	0.30089	0.000703814	0.00458811
RP4-657D16.3	GP10-12	-0.179503	0.000226232	0.00104937	-0.0992135	0.0548584	0.148339	-0.264019	0.00155014	0.00749994
RPS27L	GP10-12	-0.140919	7.51e-05	0.000443	-0.0931005	0.0541588	0.146829	-0.191254	0.000276114	0.00268543
PYHIN1	GP6 unique	0.182882	0.000244873	0.00111862	0.185475	0.0226291	0.0891854	0.180153	0.00250969	0.0100221
CLEC12A	GP4 unique	0.20265	0.000324235	0.00138172	0.114743	0.184723	0.321673	0.295184	2.36e-05	0.0007
EPS8	GP10-12	-0.204019	0.000331212	0.00139665	-0.267621	0.000912408	0.0183394	-0.137069	0.0919154	0.143774
STX3	multiple (GP 4,6,7,8)	0.195149	0.000304132	0.00131595	0.129787	0.132658	0.262605	0.263951	3.58e-05	0.000788
ACRC	GP6 unique	0.149017	0.000118469	0.000627	0.18095	0.00179226	0.0229943	0.115404	0.0283108	0.0584638
PPM1D	multiple (GP 4,6,7,8)	0.158032	0.000157862	0.00078	0.094674	0.0757732	0.184611	0.224725	0.000523671	0.00387452
LINC00441	GP10-12	-0.208596	0.00036416	0.00147871	-0.148955	0.0687865	0.173003	-0.271377	0.000491004	0.0037792
FASLG	multiple (GP 4,6,7,8)	0.365985	0.000676213	0.00237759	0.306063	0.0270301	0.0978929	0.429061	0.0123095	0.0309921
SIAH1	GP10-12	-0.213256	0.000385042	0.00154273	-0.159416	0.0304741	0.104069	-0.269929	0.0019077	0.00851729
CAPN15	GP8 unique	0.230932	0.000441657	0.00171266	0.165464	0.0420375	0.12487	0.299845	0.00478323	0.0158477
LOC100506571	GP8 unique	0.207789	0.000391501	0.00155825	0.120917	0.150779	0.284125	0.299233	0.000217756	0.00234476
BIRC3	GP10-12	-0.200029	0.000367267	0.00148632	-0.168098	0.0347216	0.111963	-0.233641	0.00436844	0.0147987
GPA33	GP10-12	-0.150519	0.000147381	0.000741	-0.146341	0.00812317	0.050365	-0.154917	0.00892451	0.0240245
PLEKHF1	multiple (GP 4,6,7,8)	0.214295	0.000435388	0.00169688	0.232951	0.00511382	0.0393727	0.194656	0.0355454	0.0702751
MAP2K2	multiple (GP 4,6,7,8)	0.187419	0.000327675	0.00138658	0.148484	0.0409689	0.124388	0.228403	0.00310532	0.0117032
MTG2	GP8 unique	0.169229	0.000242296	0.00111106	0.176787	0.00477114	0.0383322	0.161272	0.0221604	0.0491163
SH3BP5L	multiple (GP 4,6,7,8)	0.157016	0.00018355	0.000868	0.146811	0.00773853	0.0491193	0.167758	0.0110226	0.0287112
CD163	GP7 unique	0.223269	0.000483384	0.00182746	0.1744	0.0238757	0.0918854	0.274711	0.00940393	0.0250356
KYNU	GP4 unique	0.194804	0.000379292	0.00152985	0.177472	0.0109461	0.0589331	0.213048	0.015653	0.0366553
RP11-52J3.3	GP10-12	-0.406635	0.00083466	0.00275781	-0.442825	0.0236077	0.0915463	-0.368541	0.013855	0.0338242
MIR548J	GP6 unique	0.236185	0.000544584	0.00200847	0.272513	0.00120094	0.0186766	0.197945	0.0673881	0.11319
TSPYL2	GP10-12	-0.1888	0.000361668	0.00147355	-0.173074	0.033986	0.11018	-0.205354	0.00325198	0.0120869
RNU6-130P	GP7 unique	0.216849	0.000493087	0.00185253	0.217739	0.00832912	0.0512496	0.215913	0.0262791	0.0550219
GAB2	GP4 unique	0.184112	0.000351926	0.00144854	0.178281	0.0130294	0.063473	0.19025	0.0134626	0.0331344
CYBRD1	multiple (GP 4,6,7,8)	0.16335	0.000252077	0.00113013	0.0968813	0.072509	0.17956	0.233317	0.00117775	0.00625711
RNA5SP195	GP10-12	-0.24367	0.000613036	0.00222018	-0.231377	0.00924446	0.0541205	-0.256611	0.00818595	0.0226948
ACAP2-IT1	GP7 unique	0.200153	0.000448632	0.00173413	0.226858	0.00228977	0.0265683	0.172042	0.0553841	0.0966617
FRAT2	GP4 unique	0.196669	0.00043618	0.00169688	0.0882697	0.235054	0.372538	0.310774	0.000131852	0.00169163
KLF10	GP10-12	-0.248698	0.000642199	0.0022914	-0.19216	0.00987723	0.0559246	-0.308213	0.00715631	0.0207464
RNMT	GP10-12	-0.170331	0.000304437	0.00131595	-0.154883	0.0420211	0.12487	-0.186593	0.00111667	0.00602245
EBLN2	multiple (GP 4,6,7,8)	0.242705	0.000627257	0.00225813	0.17307	0.0820127	0.190573	0.316004	0.00227804	0.00940864
AC010095.5	GP4 unique	0.202014	0.000471925	0.00180388	0.194977	0.0152098	0.069281	0.209421	0.0155397	0.0364608
BCORL1	GP6 unique	0.1614	0.000256166	0.00114421	0.118969	0.0507723	0.141773	0.206065	0.00165276	0.00775575
SGK494	GP4 unique	0.130237	8.23e-05	0.000473	0.145761	0.00577904	0.0408638	0.113895	0.00556128	0.0174205
SMUG1	GP4 unique	0.169288	0.000314018	0.00134771	0.158433	0.0164923	0.0731238	0.180715	0.00933991	0.0249202
RNU6-1053P	multiple (GP 4,6,7,8)	0.305752	0.000819537	0.00273028	0.297853	0.037575	0.118009	0.314067	0.00760421	0.0215422
RP11-356N1.2	multiple (GP 4,6,7,8)	0.20599	0.000516798	0.00192364	0.0866477	0.261657	0.401474	0.331614	0.000152156	0.00187245
C14orf119	multiple (GP 4,6,7,8)	0.175258	0.000356498	0.00146237	0.0946397	0.138808	0.270173	0.26012	0.000458884	0.00364088
AC009480.3	GP10-12	-0.17705	0.000381291	0.00153279	-0.219001	0.000898394	0.0183394	-0.132892	0.0839596	0.133759
CAMK4	GP10-12	-0.185108	0.000451285	0.00173882	-0.12213	0.0420279	0.12487	-0.251401	0.00476509	0.0158311
LILRA2	multiple (GP 4,6,7,8)	0.210545	0.000605726	0.00221556	0.0900347	0.150098	0.283545	0.337397	0.00138474	0.00704167
MPP6	GP10-12	-0.17621	0.000428239	0.00168227	-0.128332	0.0787445	0.186573	-0.226609	0.00116604	0.00622234
RSL24D1	GP10-12	-0.153217	0.000277995	0.00121913	-0.123049	0.0487089	0.138545	-0.184973	0.00148259	0.00738843
PGBD2	multiple (GP 4,6,7,8)	0.160614	0.000335304	0.00139967	0.0532442	0.215652	0.353365	0.273636	0.000355338	0.00319804
PIM3	GP10-12	-0.217625	0.000686584	0.00240006	-0.211406	0.00655412	0.0446421	-0.224171	0.0351525	0.0696124
SNRPE	GP10-12	-0.23702	0.000773574	0.00261325	-0.176474	0.08396	0.194349	-0.300753	0.00254605	0.0101241
TMA7	GP10-12	-0.176464	0.000480382	0.00182664	-0.0926893	0.147554	0.280678	-0.264648	0.000430562	0.00348577
BRD8	multiple (GP 4,6,7,8)	0.135273	0.000180343	0.000863	0.131862	0.0233107	0.0906981	0.138863	0.00173024	0.00796439
RNU6-226P	multiple (GP 4,6,7,8)	0.317228	0.00112488	0.00345311	0.298709	0.0231373	0.0905961	0.336722	0.0245249	0.0525347
KCTD21	GP4 unique	0.158673	0.000398751	0.00158189	0.0983948	0.0626241	0.161583	0.222124	0.00261091	0.0103238
ASAP1-IT1	GP4 unique	0.221378	0.000830632	0.00275204	0.127024	0.0791322	0.187124	0.320698	0.00460701	0.0154193
KLF11	GP10-12	-0.186978	0.000642075	0.0022914	-0.171783	0.00250486	0.0274624	-0.202974	0.0379737	0.073746
FPR2	GP4 unique	0.408055	0.00135639	0.00401917	0.206535	0.233302	0.372172	0.620182	0.000361787	0.0032082
CD83	GP10-12	-0.446668	0.00142407	0.00418886	-0.364244	0.130449	0.260492	-0.533431	0.000203245	0.0022283
PNPLA1	GP6 unique	0.183062	0.00064511	0.00229499	0.13728	0.0356942	0.114487	0.231253	0.00861292	0.0235004
MIR4324	multiple (GP 4,6,7,8)	0.161952	0.000472658	0.00180388	0.226947	0.00101665	0.0183777	0.0935347	0.128783	0.186003
RNU6-641P	GP10-12	-0.256108	0.00106493	0.00333585	-0.214004	0.0767107	0.184672	-0.300427	0.003333	0.0122549
KCNMB1	multiple (GP 4,6,7,8)	0.168598	0.000532519	0.00196999	0.134627	0.0891208	0.202793	0.204357	0.000371353	0.00326899
CARD6	GP8 unique	0.18643	0.000684466	0.00239961	0.0875445	0.241259	0.377868	0.290521	0.000231484	0.00242756
RP11-983P16.2	GP10-12	-0.236475	0.00100683	0.0032038	-0.188578	0.0437808	0.128466	-0.286893	0.0113024	0.029369
AC012360.4	GP10-12	-0.162193	0.000492169	0.00185253	-0.17537	0.00929309	0.0541423	-0.148322	0.0261685	0.0548856
KIAA0513	GP8 unique	0.175074	0.000612789	0.00222018	0.123334	0.0787288	0.186573	0.229538	0.002552	0.0101241
CTA-797E19.1	GP7 unique	0.188031	0.000721412	0.0024787	0.188064	0.0338975	0.11018	0.187997	0.0068798	0.0202598
HCG8	multiple (GP 4,6,7,8)	0.251568	0.00109596	0.00340652	0.28505	0.0164712	0.0731238	0.216323	0.0330812	0.0666796
CARD16	GP7 unique	0.22118	0.000952243	0.00305427	0.0890357	0.368636	0.508667	0.36028	2.21e-05	0.0007
ZNF658	GP8 unique	0.208052	0.000874331	0.00285757	0.254173	0.00288395	0.0294532	0.159503	0.0797967	0.128611
FZD2	GP6 unique	0.174174	0.000622934	0.00224928	0.111983	0.176451	0.314793	0.239639	3.35e-05	0.000776
WDFY3	GP4 unique	0.186605	0.000737393	0.00252641	0.098202	0.162547	0.295674	0.279661	0.00108114	0.00589982
RP11-212D19.4	GP10-12	-0.291628	0.00127802	0.00382455	-0.251241	0.0416578	0.12487	-0.334141	0.0153095	0.0361581
RP11-707P17.2	GP4 unique	0.203516	0.000869018	0.00285217	0.145786	0.134224	0.264068	0.264284	0.000383531	0.00330026
CCDC149	multiple (GP 4,6,7,8)	0.142596	0.000338708	0.00140372	0.090054	0.049462	0.139698	0.197903	0.00289687	0.0111975
LOC729737	multiple (GP 4,6,7,8)	0.173239	0.000652747	0.00230854	0.209512	0.00942624	0.0546541	0.135057	0.0330195	0.0666796
ADAMTS5	GP7 unique	0.184298	0.000761309	0.00257904	0.101731	0.165757	0.299255	0.271211	0.000866004	0.00511961
PIGA	GP10-12	-0.182024	0.000750788	0.00255777	-0.178677	0.0306304	0.104069	-0.185546	0.00351404	0.0126884
KCTD5	multiple (GP 4,6,7,8)	0.161392	0.00056128	0.00206373	0.138413	0.0219375	0.0873154	0.18558	0.0125213	0.0313291
RP11-141B14.1	multiple (GP 4,6,7,8)	0.174584	0.000691768	0.00240392	0.162577	0.0266067	0.0972764	0.187224	0.0126991	0.0317084
ZNF594	multiple (GP 4,6,7,8)	0.252725	0.00121292	0.00365697	0.17726	0.130575	0.260492	0.332162	0.00155471	0.00749994
RP1-102E24.8	GP7 unique	0.225441	0.00107312	0.0033528	0.202579	0.0413037	0.124843	0.249506	0.0120367	0.030625
DDIT4	GP10-12	-0.466635	0.00168721	0.004799	-0.348208	0.0646513	0.165892	-0.591294	0.0128798	0.0320929
ERMN	GP10-12	-0.274223	0.00133346	0.00396096	-0.220842	0.0327798	0.107557	-0.330413	0.0194711	0.0442224
MSRB2	multiple (GP 4,6,7,8)	0.143537	0.000388186	0.00155017	0.13141	0.033887	0.11018	0.156303	0.00373651	0.0132147
ENO1-IT1	GP10-12	-0.165695	0.000631282	0.00226585	-0.156751	0.0103404	0.0570193	-0.175111	0.0257456	0.0544615
TLR4	GP6 unique	0.226061	0.00112535	0.00345311	0.136136	0.128542	0.259667	0.320717	0.00293753	0.0112466
STX6	GP7 unique	0.160736	0.000607619	0.00221556	0.13277	0.0279957	0.100118	0.190174	0.0106436	0.0279048
STAT2	multiple (GP 4,6,7,8)	0.179791	0.000804333	0.00268705	0.156276	0.093982	0.209505	0.204543	0.000123371	0.00159984
YEATS4	GP10-12	-0.18693	0.000870315	0.00285217	-0.200996	0.0269361	0.0978463	-0.172123	0.011653	0.0299146
IGHV1-24	GP10-12	-0.269161	0.00138002	0.00407917	-0.265254	0.0287446	0.101322	-0.273273	0.0244502	0.052468
KBTBD4	GP10-12	-0.126381	0.000220028	0.00102453	-0.10959	0.0111574	0.0595391	-0.144055	0.00906235	0.0242332
PHF23	multiple (GP 4,6,7,8)	0.215186	0.00110838	0.00342592	0.109521	0.185642	0.321673	0.326412	0.00156844	0.00753603
U2AF1	GP10-12	-0.163117	0.000662849	0.00233741	-0.112067	0.0708242	0.176419	-0.216854	0.00378592	0.0133504
KIAA1324L	GP10-12	-0.143532	0.000434502	0.00169688	-0.164844	0.0130364	0.063473	-0.121099	0.0130323	0.0323619
RNU6-531P	GP7 unique	0.319551	0.00160636	0.00460158	0.34576	0.0185479	0.0787633	0.291963	0.0441988	0.0825136
SMYD5	GP10-12	-0.149922	0.000520146	0.00193014	-0.175588	0.00893907	0.0528457	-0.122906	0.0282266	0.0583898
C12orf29	GP10-12	-0.148183	0.0005032	0.00188466	-0.17809	0.00297951	0.0294532	-0.116703	0.0615955	0.104479
CD33	multiple (GP 4,6,7,8)	0.16201	0.000692337	0.00240392	0.100553	0.121444	0.250581	0.226701	0.00138965	0.00704167
RP11-231L11.3	GP10-12	-0.275271	0.00152762	0.00441801	-0.164268	0.0670467	0.170378	-0.392116	0.0102704	0.027103
FGD2	GP4 unique	0.178086	0.000877777	0.00286108	0.111067	0.103264	0.221991	0.248632	0.00312892	0.0117554
EFNA4	multiple (GP 4,6,7,8)	0.18921	0.00100198	0.0031968	0.099665	0.181291	0.317781	0.283468	0.00126028	0.00660827
CD244	GP8 unique	0.177975	0.000891189	0.00288918	0.148367	0.0526606	0.145662	0.209142	0.00700208	0.0205463
HK3	GP4 unique	0.195311	0.00105946	0.00332737	0.188193	0.0367841	0.116801	0.202803	0.0125103	0.0313291
DHRSX-IT1	GP4 unique	0.204596	0.00114612	0.00348478	0.323294	0.00155055	0.0210108	0.0796508	0.247667	0.314407
SLC23A3	multiple (GP 4,6,7,8)	0.215356	0.00123226	0.00370601	0.0823605	0.390776	0.529523	0.355351	5.45e-05	0.000888
CXCR6	GP6 unique	0.191557	0.00103651	0.00328093	0.072866	0.327103	0.468571	0.316494	0.000313976	0.0029487
SRD5A1	multiple (GP 4,6,7,8)	0.201763	0.00113117	0.00345366	0.118037	0.195666	0.331889	0.289896	0.000541751	0.00393585
RNF139	GP10-12	-0.147871	0.000703637	0.00243148	-0.123366	0.0509021	0.141773	-0.173665	0.00483756	0.0159402
EID3	GP10-12	-0.152554	0.000608086	0.00221556	-0.175772	0.00604615	0.0419061	-0.128113	0.045428	0.0842864
AC092755.4	GP10-12	-0.289264	0.00170339	0.00483362	-0.236083	0.0984285	0.213882	-0.345244	0.00399056	0.0137112
RN7SKP134	GP4 unique	0.235707	0.00145183	0.00422925	0.195877	0.0921343	0.206916	0.277634	0.00320706	0.0120115
FKBP15	GP7 unique	0.1126	0.000125649	0.000648	0.0843575	0.0619769	0.161086	0.142329	0.000168641	0.00198792
HSPH1	multiple (GP 4,6,7,8)	0.151133	0.000649405	0.00230348	0.113497	0.109248	0.230338	0.19075	0.000392029	0.0033062
FBXO30	GP4 unique	0.153859	0.00069367	0.00240392	0.0919352	0.142294	0.273694	0.219041	0.000909609	0.00527398
HSD17B7P2	multiple (GP 4,6,7,8)	0.210087	0.00131647	0.00392015	0.266154	0.00339439	0.0317336	0.151069	0.0940198	0.14593
TSC22D3	GP10-12	-0.190087	0.00114817	0.00348478	-0.164803	0.0290867	0.101677	-0.216701	0.013081	0.0323935
ATP11A	multiple (GP 4,6,7,8)	0.221538	0.00143456	0.00419921	0.248314	0.0157807	0.0707494	0.193352	0.0461868	0.0850274
DOCK4	GP8 unique	0.166196	0.000888295	0.00288756	0.117596	0.0939122	0.209505	0.217353	0.00286997	0.0111651
RNU6-759P	multiple (GP 4,6,7,8)	0.303423	0.00187706	0.00521599	0.29725	0.00276754	0.0288879	0.309922	0.0775168	0.126846
BAG1	GP10-12	-0.138003	0.000506333	0.00189052	-0.116041	0.0381732	0.119488	-0.161121	0.00569659	0.0176269
DLEU2	multiple (GP 4,6,7,8)	0.194688	0.00125172	0.00375517	0.162489	0.0289011	0.101322	0.228581	0.0207784	0.0464367
SNORD104	GP10-12	-0.14839	0.000758102	0.00257541	-0.0603887	0.12155	0.250581	-0.241022	0.00235164	0.00951325
COPB2	multiple (GP 4,6,7,8)	0.148084	0.000778021	0.00262093	0.10451	0.0944126	0.209841	0.193952	0.00226146	0.00940454
HORMAD1	GP4 unique	0.199627	0.00147289	0.00428027	0.144203	0.0583141	0.154978	0.257969	0.0124261	0.0312206
LINC00444	GP10-12	-0.157153	0.00093034	0.00299197	-0.116331	0.0665222	0.16961	-0.200124	0.00599771	0.0181367
RP11-110G21.2	GP10-12	-0.272375	0.00201588	0.00553794	-0.182677	0.12959	0.260475	-0.366794	0.00545374	0.0172178
KIF13A	GP4 unique	0.129745	0.00048165	0.00182664	0.0693447	0.158988	0.292732	0.193325	0.000491986	0.0037792
RUSC2	GP8 unique	0.146069	0.000795845	0.00266608	0.0570635	0.291655	0.434242	0.239759	0.000324197	0.00298524
PDCD2	GP10-12	-0.138711	0.000910638	0.00294431	-0.140481	0.0266986	0.0972764	-0.136849	0.0119754	0.0305335
FAM118B	multiple (GP 4,6,7,8)	0.147808	0.000830377	0.00275204	0.0530897	0.218324	0.355433	0.247512	0.00122244	0.00643781
ANAPC10	GP10-12	-0.140299	0.000712902	0.00245646	-0.165013	0.00745543	0.0478258	-0.114284	0.0458274	0.0847667
FAIM	GP10-12	-0.147956	0.000856582	0.00282251	-0.140678	0.023835	0.0918854	-0.155618	0.0181649	0.0414904
MGC16142	GP10-12	-0.246619	0.00203306	0.00557243	-0.15213	0.193229	0.330727	-0.34608	0.00103282	0.00576138
CMKLR1	GP4 unique	0.211623	0.00177555	0.00496825	0.228804	0.0057506	0.0408638	0.193537	0.0831029	0.132569
RNU6-1005P	multiple (GP 4,6,7,8)	0.197745	0.00163021	0.00465885	0.17944	0.0556237	0.149404	0.217014	0.0122478	0.0309921
RP11-255H23.2	GP10-12	-0.224229	0.00189265	0.00523516	-0.263199	0.00753342	0.0480704	-0.183208	0.0941574	0.145956
PP12708	GP10-12	-0.24749	0.00209137	0.00566785	-0.0700175	0.450453	0.579154	-0.434303	0.00071651	0.00459746
GK-IT1	multiple (GP 4,6,7,8)	0.28041	0.00230139	0.00611338	0.187422	0.0810801	0.189543	0.378292	0.01409	0.0341901
EEF1A1P17	GP10-12	-0.211847	0.00183005	0.00509709	-0.182845	0.0370936	0.116801	-0.242375	0.0250009	0.0531766
KLHL15	GP10-12	-0.14914	0.000959022	0.00306785	-0.107879	0.0480162	0.137824	-0.192573	0.00355768	0.0127316
MIR1254-1	GP7 unique	0.168858	0.00130359	0.0038914	0.210396	0.00527552	0.039583	0.125135	0.0846852	0.134729
DUSP12	GP10-12	-0.140058	0.000792817	0.00266334	-0.188833	0.000190683	0.0100977	-0.0887168	0.189992	0.253463
CKS2	GP8 unique	0.241497	0.00212529	0.005734	0.15548	0.160983	0.29416	0.332042	0.0034488	0.0125031
HRH2	GP8 unique	0.184729	0.00158475	0.00455439	0.0991143	0.246995	0.385849	0.274849	0.000514714	0.00386453
SNORD70	GP10-12	-0.300511	0.00250655	0.00654307	-0.343253	0.0326418	0.107557	-0.255519	0.0356468	0.0703602
RNMTL1	GP10-12	-0.156437	0.00115003	0.00348478	-0.135918	0.0323891	0.107171	-0.178037	0.00867007	0.0235498
SNORD11	GP10-12	-0.287838	0.00246929	0.00647383	-0.0856978	0.477223	0.60202	-0.500617	0.000110042	0.0015613
KCNJ15	GP4 unique	0.47079	0.00294536	0.00755766	0.317979	0.216788	0.354744	0.631644	0.000638979	0.00432146
SMPDL3A	multiple (GP 4,6,7,8)	0.204271	0.001884	0.00522322	0.169848	0.0597426	0.156951	0.240506	0.0153495	0.0361581
PELI1	GP10-12	-0.169791	0.00144143	0.00420912	-0.177384	0.0446037	0.129791	-0.161798	0.00859805	0.0235004
ACPP	multiple (GP 4,6,7,8)	0.18382	0.00175579	0.00494259	0.0991313	0.316798	0.460574	0.272966	3.68e-06	0.00037
BTBD11	GP10-12	-0.162401	0.00141038	0.00415874	-0.116255	0.063843	0.164168	-0.210976	0.0107584	0.0280836
LILRA5	GP8 unique	0.233782	0.00237513	0.00628159	0.22934	0.0367779	0.116801	0.238459	0.0335964	0.0673546
RP11-158M2.2	GP4 unique	0.145448	0.00112813	0.00345311	0.0743505	0.224912	0.364187	0.220288	0.000659373	0.00434538
FGR	GP4 unique	0.144571	0.00111072	0.00342592	0.10376	0.0719336	0.178502	0.18753	0.00688767	0.0202598
CENPBD1	multiple (GP 4,6,7,8)	0.159654	0.00143269	0.00419921	0.0558673	0.282878	0.425039	0.268903	0.00154734	0.00749994
AIMP1	GP10-12	-0.128886	0.000744196	0.00254249	-0.126504	0.011601	0.0595887	-0.131392	0.0161085	0.0375036
POLR2K	GP10-12	-0.136087	0.000926993	0.00298918	-0.120061	0.00868697	0.0524387	-0.152957	0.0317612	0.0644849
IGSF9B	GP8 unique	0.176521	0.00177213	0.00496825	0.270302	0.00255917	0.027805	0.0778039	0.24261	0.308963
THUMPD2	GP10-12	-0.173481	0.00173722	0.00490652	-0.164618	0.0253506	0.0955402	-0.182811	0.0115072	0.0296532
LUCAT1	GP8 unique	0.403478	0.0033188	0.0082867	0.33365	0.0904741	0.203947	0.476982	0.0113239	0.029369
ABI3	GP4 unique	0.1938	0.00210249	0.0056852	0.108553	0.11795	0.245679	0.283534	0.00705858	0.0206618
MOSPD2	multiple (GP 4,6,7,8)	0.162359	0.00158493	0.00455439	0.0900067	0.236859	0.37438	0.23852	0.000522275	0.00387452
RP11-115H15.2	GP4 unique	0.278058	0.00293693	0.0075521	0.280086	0.0320133	0.106358	0.275922	0.0477811	0.0868674
OTUD1	GP10-12	-0.198655	0.00228126	0.00608132	-0.110694	0.185495	0.321673	-0.291245	0.00140449	0.00708709
RP11-73E17.2	GP10-12	-0.184646	0.00214792	0.00578213	-0.17403	0.0805938	0.189097	-0.19582	0.00489265	0.0160777
PA2G4P4	GP8 unique	0.209881	0.00215887	0.00579865	0.183015	0.0613648	0.160186	0.238161	0.0148682	0.0356381
RN7SKP110	GP10-12	-0.167079	0.00193203	0.00533187	-0.124902	0.0627037	0.161583	-0.211477	0.0154642	0.0363543
AEN	GP10-12	-0.131641	0.00105821	0.00332737	-0.0992425	0.0812528	0.189543	-0.165746	0.00455619	0.0153057
CACHD1	GP10-12	-0.190659	0.00240043	0.00632078	-0.217871	0.026173	0.0972764	-0.162016	0.0462504	0.0850274
MR1	multiple (GP 4,6,7,8)	0.129708	0.00105905	0.00332737	0.134333	0.0152092	0.069281	0.124841	0.0345244	0.0688118
LINC00426	GP7 unique	0.12823	0.00103493	0.00328093	0.162856	0.00665226	0.0446421	0.0917808	0.0729041	0.120607
ZKSCAN4	multiple (GP 4,6,7,8)	0.182586	0.00240988	0.00633185	0.194492	0.0430926	0.127065	0.170054	0.0232739	0.0504827
TLR6	GP6 unique	0.180206	0.00238811	0.0063021	0.107468	0.180834	0.317781	0.256772	0.00385215	0.0133882
MSRB1	multiple (GP 4,6,7,8)	0.192799	0.00272993	0.00704989	0.134698	0.177462	0.315663	0.253959	0.00207435	0.00880866
RPS27	GP10-12	-0.125961	0.00109274	0.00340529	-0.122225	0.0148203	0.0690089	-0.129893	0.0336513	0.0673546
ALG13-AS1	GP8 unique	0.256902	0.00358639	0.00880893	0.214121	0.0924588	0.207259	0.301935	0.0171237	0.039486
RELB	GP10-12	-0.145509	0.00173556	0.00490652	-0.168732	0.0191118	0.0800308	-0.121065	0.0459823	0.0847931
CLEC4D	GP4 unique	0.207755	0.00313305	0.00793795	0.113943	0.274811	0.415315	0.306506	0.00116185	0.00622234
ZNF136	GP10-12	-0.154359	0.00207079	0.0056374	-0.00199975	0.970099	0.976577	-0.314738	5.28e-05	0.000879
TMEM220	GP10-12	-0.123118	0.0010991	0.00340748	-0.0624565	0.098408	0.213882	-0.186972	0.00482675	0.0159402
ZNF785	GP7 unique	0.138387	0.00163813	0.00467042	0.125635	0.0210174	0.08449	0.151811	0.0349165	0.0692587
TNFSF15	GP4 unique	0.146978	0.00194151	0.00534581	0.0887047	0.23228	0.371032	0.208318	0.000385851	0.00330026
ZNF619	multiple (GP 4,6,7,8)	0.158714	0.00228413	0.00608132	0.200395	0.00854408	0.0520412	0.114839	0.114936	0.170077
CALHM2	GP8 unique	0.173356	0.00272555	0.00704989	0.0645078	0.430386	0.564148	0.287932	0.000286447	0.00274171
RNU6-223P	GP10-12	-0.270544	0.00407685	0.00973599	-0.31899	0.0500767	0.141104	-0.219548	0.0231659	0.0503389
BUD31	GP10-12	-0.131067	0.00150147	0.00435283	-0.117666	0.00520282	0.039583	-0.145174	0.0503533	0.090636
ENHO	GP10-12	-0.178826	0.00292108	0.0075274	-0.137991	0.137875	0.269056	-0.221811	0.0045124	0.015201
RP5-1047A19.4	multiple (GP 4,6,7,8)	0.146613	0.00206382	0.00563114	0.0426598	0.537955	0.651404	0.256037	2.49e-05	0.0007
OAS1	multiple (GP 4,6,7,8)	0.145634	0.00208238	0.0056562	0.0679427	0.306404	0.447908	0.227413	0.000645791	0.00432146
E2F2	GP4 unique	0.187867	0.00326238	0.00820298	0.256818	0.00143818	0.020093	0.115287	0.255988	0.322193
RASSF4	multiple (GP 4,6,7,8)	0.158291	0.00260391	0.00676792	0.111064	0.15927	0.292805	0.208003	0.00337161	0.0123217
LOC100131262	GP8 unique	0.152741	0.00248148	0.00649168	0.14154	0.0536069	0.146829	0.164532	0.0226103	0.0497119
NUDCD2	GP10-12	-0.179301	0.00331454	0.0082867	-0.171423	0.106712	0.227375	-0.187594	0.00227128	0.00940864
FLJ38379	GP10-12	-0.217709	0.00405628	0.00972186	-0.223714	0.0112968	0.0595887	-0.211389	0.0999926	0.15284
ZNF2	multiple (GP 4,6,7,8)	0.178535	0.00333798	0.00831736	0.0714203	0.434486	0.566076	0.291288	0.000172478	0.00198792
ZBTB3	GP6 unique	0.188656	0.00365647	0.00894462	0.0880403	0.325054	0.467241	0.294567	0.000716686	0.00459746
KBTBD7	GP8 unique	0.183498	0.00355103	0.00873987	0.160872	0.0601857	0.157449	0.207315	0.0308837	0.0631283
PYGL	multiple (GP 4,6,7,8)	0.171532	0.00326487	0.00820298	0.0902095	0.283007	0.425039	0.257135	0.00150542	0.00745123
RP11-809N8.4	multiple (GP 4,6,7,8)	0.206818	0.00405384	0.00972186	0.138852	0.172616	0.309907	0.278361	0.00760945	0.0215422
RNF157	GP10-12	-0.128897	0.00180032	0.00502589	-0.103559	0.0955666	0.211087	-0.155569	0.0055306	0.0174108
ZFAND2A	GP10-12	-0.123869	0.00158611	0.00455439	-0.0540757	0.228078	0.366749	-0.197336	0.00221461	0.0092737
RAB33A	GP8 unique	0.162148	0.00307602	0.00787619	0.089564	0.0980871	0.213882	0.238552	0.00904581	0.0242332
HAR1B	GP10-12	-0.172888	0.00345155	0.00853636	-0.124969	0.110794	0.232379	-0.22333	0.0146017	0.0352899
LINC00894	multiple (GP 4,6,7,8)	0.240702	0.0048109	0.0111791	0.282751	0.0143341	0.067527	0.196441	0.132619	0.191085
TRAM1	GP10-12	-0.168722	0.00345418	0.00853636	-0.219787	0.00223545	0.0265683	-0.114969	0.216618	0.283034
SEC61G	GP10-12	-0.131763	0.00219101	0.0058719	-0.122191	0.0395553	0.121464	-0.141839	0.0287469	0.0591617
ZNF117	multiple (GP 4,6,7,8)	0.185992	0.00409584	0.00976202	0.142437	0.0206882	0.083598	0.231839	0.0509449	0.0913496
ALDH1A1	GP7 unique	0.161755	0.00344371	0.00853636	0.0636422	0.398287	0.537287	0.265031	0.000904555	0.00527002
FAR1	GP4 unique	0.10984	0.00117772	0.00355973	0.093016	0.0514122	0.142864	0.127549	0.0104197	0.0273773
ZNF682	GP10-12	-0.182971	0.00416906	0.00989741	-0.0669882	0.418324	0.553179	-0.305057	0.00155084	0.00749994
AC009950.2	GP6 unique	0.218791	0.00490105	0.0113449	0.0995595	0.188103	0.325003	0.344299	0.0130414	0.0323619
HSPA9	GP10-12	-0.226062	0.0050257	0.0115228	-0.147491	0.18523	0.321673	-0.308768	0.00980233	0.0259246
SSU72	GP10-12	-0.186852	0.00429527	0.0101571	-0.230613	0.00726452	0.0471022	-0.140788	0.149557	0.209972
SESN1	GP10-12	-0.196559	0.00456136	0.0107023	-0.185379	0.107178	0.227967	-0.208328	0.00890969	0.0240245
PHGDH	GP10-12	-0.134943	0.00253856	0.00661232	-0.149407	0.0259552	0.0969147	-0.119717	0.050916	0.0913496
FBXO48	multiple (GP 4,6,7,8)	0.177384	0.0041077	0.00977098	0.170922	0.0265417	0.0972764	0.184187	0.0679481	0.113426
LOC100508227	multiple (GP 4,6,7,8)	0.166631	0.00382854	0.00925295	0.181894	0.017807	0.0766971	0.150565	0.0679191	0.113426
CEACAM4	GP6 unique	0.219983	0.0050784	0.0115995	0.122081	0.180884	0.317781	0.323038	0.0136556	0.0334729
CSF2RA	multiple (GP 4,6,7,8)	0.123308	0.00204054	0.00558024	0.027128	0.621755	0.71413	0.224551	2.96e-05	0.000725
RP11-167N4.2	GP10-12	-0.163761	0.00382352	0.00925295	-0.0902967	0.295174	0.438495	-0.241091	0.000995457	0.00563625
GIMAP4	GP6 unique	0.135647	0.00268469	0.00696288	0.107612	0.0812552	0.189543	0.165159	0.0157613	0.0368374
RP3-330M21.5	GP10-12	-0.144415	0.00308858	0.00789158	-0.0505512	0.362411	0.502376	-0.243218	0.00235859	0.00951325
TOP1P1	GP7 unique	0.216629	0.00527779	0.0120062	0.185213	0.0703509	0.175659	0.249699	0.0400291	0.0764462
SNORA11B	multiple (GP 4,6,7,8)	0.184693	0.0045951	0.0107443	0.138837	0.146719	0.279786	0.232963	0.005794	0.0177349
RNU6-786P	GP10-12	-0.20858	0.00513529	0.0117073	-0.306189	0.0141286	0.0671012	-0.105834	0.1872	0.250848
ZKSCAN3	GP8 unique	0.158395	0.00378058	0.0091738	0.187304	0.0188436	0.0795561	0.127965	0.098892	0.151928
MRPL35	multiple (GP 4,6,7,8)	0.139328	0.00310394	0.00791405	0.107514	0.100632	0.217886	0.172817	0.0136473	0.0334729
TLR8	multiple (GP 4,6,7,8)	0.141035	0.00320242	0.00807974	0.0785055	0.239057	0.376375	0.206855	0.00286846	0.0111651
VN1R108P	GP8 unique	0.280298	0.00638515	0.0139502	0.228739	0.138895	0.270173	0.334572	0.0169533	0.0391681
ZFP36L2	GP10-12	-0.137277	0.00311146	0.00791651	-0.0815595	0.235032	0.372538	-0.195926	0.000860711	0.00511339
RNU105B	multiple (GP 4,6,7,8)	0.180116	0.00477606	0.0111195	0.260943	0.000764959	0.0174064	0.095035	0.357639	0.422441
PTPRS	GP10-12	-0.149617	0.00371963	0.00904409	-0.185387	0.0410502	0.124388	-0.111965	0.0235244	0.0508431
MIR3146	GP10-12	-0.183798	0.00494399	0.0114095	-0.158834	0.0439286	0.128587	-0.210075	0.0310721	0.0634061
RN7SKP56	GP8 unique	0.26258	0.00634389	0.0139104	0.225095	0.133609	0.26372	0.302039	0.0152597	0.0361557
MIR3180-4	GP10-12	-0.203891	0.005476	0.012321	-0.0952583	0.300432	0.441963	-0.31824	0.00599766	0.0181367
CLEC7A	GP6 unique	0.145554	0.0036278	0.00889254	0.135154	0.0568324	0.151973	0.156502	0.0331186	0.0666796
DOK1	GP7 unique	0.139879	0.00336321	0.00836294	0.0927655	0.132827	0.262605	0.189473	0.0113593	0.0293976
MIR4263	multiple (GP 4,6,7,8)	0.282454	0.00666173	0.0144758	0.191449	0.229127	0.367165	0.378249	0.00576331	0.017731
RNU6-1322P	GP7 unique	0.228461	0.00604313	0.013348	0.310704	0.00358943	0.0325478	0.141889	0.262948	0.329642
TRAJ46	GP6 unique	0.216208	0.00588109	0.0130379	0.211529	0.0370043	0.116801	0.221133	0.0681044	0.113445
ZNF669	GP10-12	-0.140379	0.00349693	0.00862432	-0.155537	0.00485315	0.0383322	-0.124424	0.129424	0.186705
RP5-994D16.9	GP10-12	-0.136196	0.00329046	0.00825008	-0.0495913	0.332928	0.47348	-0.227359	0.00326728	0.0120869
CLEC12B	GP4 unique	0.170414	0.00487265	0.0113008	0.134316	0.159859	0.293441	0.208413	0.00632879	0.0189864
CASP10	multiple (GP 4,6,7,8)	0.117508	0.00228428	0.00608132	0.102158	0.0764011	0.184672	0.133664	0.00188728	0.00846118
CHCHD2	GP10-12	-0.108123	0.00175819	0.00494259	-0.120493	0.0115196	0.0595887	-0.0951026	0.0675797	0.113353
REV3L-IT1	multiple (GP 4,6,7,8)	0.263554	0.00708916	0.0152398	0.200284	0.0572674	0.152797	0.330156	0.0395881	0.0761456
MIR15B	GP10-12	-0.209329	0.00625976	0.013751	-0.239182	0.0312926	0.10483	-0.177905	0.104083	0.158091
MIRLET7D	GP10-12	-0.246969	0.00558914	0.0124824	-0.22104	0.103063	0.221953	-0.274262	0.021381	0.0475787
PFKFB4	GP8 unique	0.173787	0.00535232	0.0121333	0.145533	0.108232	0.228595	0.203529	0.022196	0.0491163
IGHV5-51	GP10-12	-0.189971	0.00598018	0.0132332	-0.137024	0.123052	0.252735	-0.245705	0.0249757	0.0531766
C18orf54	multiple (GP 4,6,7,8)	0.147334	0.00441336	0.0103955	0.125179	0.12631	0.256881	0.170655	0.00896673	0.0240844
RSPH4A	GP10-12	-0.169302	0.00540252	0.0121784	-0.064234	0.350427	0.493709	-0.279899	0.00563854	0.0175713
RBM43	GP10-12	-0.139075	0.00406287	0.00972186	-0.107576	0.0848826	0.195733	-0.172233	0.0248456	0.0530333
PLK3	GP10-12	-0.165145	0.00539059	0.0121743	-0.139135	0.130888	0.260492	-0.192524	0.0081697	0.0226948
RP11-327F22.5	multiple (GP 4,6,7,8)	0.19996	0.00661269	0.0144212	0.220308	0.0152352	0.069281	0.178542	0.13974	0.199439
LILRA1	GP7 unique	0.145398	0.00459706	0.0107443	0.102788	0.157224	0.290656	0.190251	0.0107074	0.028011
MIR4802	GP7 unique	0.264119	0.00793574	0.0167564	0.196021	0.153039	0.287037	0.335802	0.0243215	0.0522847
RNU6-204P	GP4 unique	0.336353	0.00861107	0.0178999	0.137019	0.467565	0.594187	0.546178	0.00144393	0.00725573
ZNF709	GP10-12	-0.160542	0.0055231	0.0123808	-0.132008	0.151092	0.28427	-0.190579	0.00841627	0.0231208
AC159540.3	GP10-12	-0.202124	0.00693551	0.0149625	-0.121444	0.256389	0.395909	-0.287051	0.00718989	0.0207938
ZNF137P	multiple (GP 4,6,7,8)	0.162664	0.00571682	0.012744	0.167862	0.0443101	0.12939	0.157192	0.0690582	0.114863
MIR548L	GP6 unique	0.219467	0.00743236	0.0158365	0.263395	0.0251713	0.0951615	0.173227	0.143284	0.203535
IDH1	multiple (GP 4,6,7,8)	0.126283	0.00386358	0.00931895	0.0337438	0.58808	0.686568	0.223693	0.000120636	0.00158894
MIR3690	GP8 unique	0.151358	0.0055164	0.0123808	0.1593	0.0189325	0.0795561	0.142997	0.108527	0.163185
MLLT3	GP10-12	-0.125583	0.0039125	0.00941811	-0.0731113	0.237842	0.375441	-0.180817	0.00355061	0.0127316
CHSY1	GP6 unique	0.105073	0.00232672	0.00616709	0.116892	0.0265382	0.0972764	0.0926321	0.0449282	0.0834876
ECRP	GP4 unique	0.188286	0.00737587	0.0157439	0.172594	0.0658081	0.168145	0.204805	0.0604453	0.103722
BUD13	GP7 unique	0.114152	0.00318392	0.00804992	0.0957288	0.0315979	0.10556	0.133544	0.0430054	0.0807294
TNFAIP2	GP4 unique	0.149194	0.00575675	0.0128093	0.0709225	0.406333	0.544519	0.231585	0.000349086	0.00318938
CEACAM1	GP8 unique	0.216297	0.00832741	0.0174253	0.221082	0.0743236	0.182554	0.211259	0.0584523	0.100849
LOC100133039	GP7 unique	0.123329	0.00418206	0.00990876	0.0692298	0.209432	0.346943	0.180276	0.00753805	0.0214821
CD38	multiple (GP 4,6,7,8)	0.162597	0.0067222	0.0145809	0.27578	0.00268834	0.0286915	0.0434574	0.557842	0.608831
HSPA6	multiple (GP 4,6,7,8)	0.144992	0.00580485	0.0128925	0.118336	0.127221	0.258159	0.17305	0.0184068	0.0419634
S100PBP	multiple (GP 4,6,7,8)	0.128629	0.00472342	0.0110183	0.0904578	0.199461	0.335964	0.16881	0.00409562	0.0140321
PHTF1	multiple (GP 4,6,7,8)	0.162107	0.0068177	0.0147426	0.0821972	0.316979	0.460574	0.246223	0.0052984	0.0168444
ASPHD2	GP4 unique	0.131778	0.00506566	0.0115924	0.0557695	0.434648	0.566076	0.211787	0.000395047	0.00330852
IL12A	GP10-12	-0.14788	0.00637693	0.0139502	-0.130529	0.125181	0.255014	-0.166144	0.0167925	0.0388709
RNA5SP157	GP10-12	-0.209583	0.00891396	0.0184395	-0.106167	0.350379	0.493709	-0.318443	0.00530754	0.0168444
CD86	GP4 unique	0.130371	0.00539057	0.0121743	0.10046	0.130882	0.260492	0.161856	0.0177446	0.0406844
ABTB2	GP4 unique	0.140794	0.00618487	0.0136112	0.203212	0.00218674	0.0265683	0.0750903	0.348731	0.41354
ZNF616	GP7 unique	0.17175	0.00793613	0.0167564	0.0237485	0.774159	0.840356	0.327541	0.000609732	0.00422607
PER3	GP10-12	-0.130968	0.00553757	0.0123902	-0.181307	0.0115977	0.0595887	-0.0779797	0.21039	0.275794
SLC27A3	GP4 unique	0.110804	0.00368589	0.00899836	0.0543695	0.299176	0.441851	0.170209	0.00225088	0.00939294
KBTBD6	GP7 unique	0.145668	0.00682121	0.0147426	0.11515	0.0770234	0.184672	0.177793	0.0463292	0.0850427
PLXNA2	GP8 unique	0.147368	0.00694774	0.0149625	0.174509	0.0433459	0.1275	0.118798	0.0848064	0.134729
RHBDF2	multiple (GP 4,6,7,8)	0.104055	0.00313177	0.00793795	0.067459	0.15656	0.290656	0.142577	0.00735128	0.0211087
HEXDC-IT1	GP6 unique	0.165787	0.00811805	0.0170267	0.192066	0.0517985	0.143607	0.138124	0.0829053	0.132429
GRASP	GP10-12	-0.321784	0.0114471	0.0229535	-0.261185	0.185502	0.321673	-0.385571	0.0122548	0.0309921
RP11-489E7.4	GP10-12	-0.157637	0.00794748	0.0167564	-0.227701	0.0170499	0.0753194	-0.0838861	0.236777	0.30378
TAF1A	multiple (GP 4,6,7,8)	0.150196	0.00751794	0.0159624	0.121933	0.108049	0.228595	0.179947	0.036676	0.0720379
CHEK1	GP10-12	-0.15781	0.00811678	0.0170267	-0.0329153	0.722265	0.799195	-0.289278	2.79e-05	0.000701
RP11-651P23.5	GP4 unique	0.158758	0.00845107	0.0176332	0.124364	0.134539	0.264257	0.194962	0.0228798	0.049897
IGHV1OR15-1	GP10-12	-0.114407	0.00500721	0.0115228	-0.122033	0.024654	0.093794	-0.106379	0.0932377	0.14509
AC091133.1	GP8 unique	0.137584	0.00736817	0.0157439	0.154684	0.0416874	0.12487	0.119583	0.0956126	0.147642
ZNF555	GP8 unique	0.13721	0.00747183	0.0158925	0.0972927	0.167542	0.301576	0.179228	0.0198384	0.0446365
LLPH	GP10-12	-0.127845	0.0066596	0.0144758	-0.113176	0.0489176	0.138811	-0.143286	0.0515677	0.0922642
CAMLG	GP10-12	-0.108455	0.00449864	0.0105757	-0.108949	0.0539167	0.146829	-0.107936	0.0432545	0.0810014
GPR68	GP8 unique	0.168148	0.00956432	0.0196459	0.118587	0.217634	0.355433	0.220316	0.0139365	0.0339543
CXCL5	GP10-12	-0.287333	0.0126959	0.0250954	-0.437885	0.00484828	0.0383322	-0.128857	0.455892	0.513683
MIR4518	GP7 unique	0.214714	0.0116331	0.0232662	0.276215	0.0306828	0.104069	0.149976	0.195052	0.259067
HELB	multiple (GP 4,6,7,8)	0.146734	0.0085974	0.0178999	0.136672	0.0689737	0.173003	0.157326	0.0677372	0.113426
STIP1	GP8 unique	0.118956	0.00616858	0.0136002	0.0558032	0.22853	0.366986	0.185433	0.0134288	0.033119
RP11-728F11.4	GP7 unique	0.152053	0.00912002	0.0188335	0.12097	0.121965	0.251007	0.184773	0.0397429	0.0763215
MYL12B	GP10-12	-0.138292	0.00809247	0.0170267	-0.172851	0.0184411	0.0787633	-0.101914	0.185074	0.248552
RAD51D	multiple (GP 4,6,7,8)	0.128985	0.00730391	0.0156457	0.190067	0.0116608	0.0595887	0.0646884	0.279678	0.344917
AGFG2	GP8 unique	0.108868	0.00501731	0.0115228	0.0968922	0.0534041	0.146829	0.121473	0.0490209	0.0885084
METTL21C	GP10-12	-0.13892	0.008337	0.0174253	-0.153867	0.0196418	0.0811233	-0.123185	0.150157	0.210569
CPT1A	GP10-12	-0.183673	0.011045	0.0223121	-0.152916	0.129539	0.260475	-0.21605	0.0446297	0.0831893
RNU6-1278P	GP6 unique	0.191933	0.0114577	0.0229535	0.202737	0.094983	0.210569	0.180561	0.0559246	0.0973234
RP11-338E21.2	multiple (GP 4,6,7,8)	0.181801	0.0111154	0.0223862	0.253996	0.00986936	0.0559246	0.105807	0.321078	0.386833
PTGFRN	GP10-12	-0.162519	0.0101632	0.020739	-0.230654	0.0243478	0.0929223	-0.0907984	0.224227	0.291085
CTSZ	GP4 unique	0.101239	0.00433264	0.0102254	0.0781272	0.141789	0.27316	0.125566	0.00952003	0.0252333
TRAJ25	GP8 unique	0.21072	0.0126891	0.0250954	0.215802	0.05047	0.141551	0.20537	0.124507	0.180693
FAM114A1	GP6 unique	0.123502	0.00755243	0.0160074	0.0699812	0.29741	0.440634	0.179839	0.00528571	0.0168444
WBP11	GP10-12	-0.103529	0.00494788	0.0114095	-0.0633175	0.202429	0.339068	-0.145858	0.00606352	0.0182815
ZNF230	multiple (GP 4,6,7,8)	0.200635	0.0127271	0.0250954	0.12848	0.223904	0.36392	0.276587	0.0274288	0.057033
LOC389607	multiple (GP 4,6,7,8)	0.159455	0.0109136	0.0220836	0.129635	0.141019	0.272931	0.190843	0.039103	0.0753326
C1orf21	GP6 unique	0.195966	0.012735	0.0250954	0.27592	0.0174941	0.0761656	0.111803	0.302301	0.36863
CCR1	multiple (GP 4,6,7,8)	0.215098	0.013416	0.0260963	0.0974633	0.441312	0.571054	0.338924	0.00475027	0.0158255
XXbac-BPG116M5.15	GP6 unique	0.163998	0.0113546	0.0228228	0.207771	0.0370007	0.116801	0.117921	0.166817	0.229398
GS1-124K5.11	multiple (GP 4,6,7,8)	0.138804	0.00959418	0.0196459	0.195558	0.00532386	0.039583	0.0790632	0.307368	0.372923
TLR1	multiple (GP 4,6,7,8)	0.147531	0.0105641	0.0214484	-0.00635075	0.925488	0.945079	0.309512	0.000440729	0.00354346
MED11	multiple (GP 4,6,7,8)	0.140958	0.0104687	0.0212905	0.0507903	0.420444	0.555373	0.235872	0.00620153	0.018651
CYSLTR2	GP4 unique	0.161235	0.0120774	0.0240353	0.140904	0.130894	0.260492	0.182636	0.046676	0.085549
CD1D	multiple (GP 4,6,7,8)	0.122365	0.00862341	0.0178999	0.0852575	0.205275	0.342409	0.161425	0.0149052	0.0356381
MB21D1	GP7 unique	0.129268	0.00959487	0.0196459	0.0571002	0.417843	0.553149	0.205234	0.00381718	0.0133818
RP11-989F5.3	GP8 unique	0.175612	0.0132963	0.0259892	0.258676	0.0192311	0.0802515	0.088175	0.325855	0.391026
RNU6-196P	multiple (GP 4,6,7,8)	0.250554	0.0161625	0.0302235	0.384428	0.0204168	0.0831846	0.109634	0.384358	0.446566
TMEM144	multiple (GP 4,6,7,8)	0.213088	0.0154898	0.0292343	0.018858	0.884586	0.918872	0.417541	0.000172329	0.00198792
RNU6ATAC9P	GP4 unique	0.206135	0.015357	0.029108	0.268072	0.0194336	0.0808172	0.140939	0.277896	0.343736
S100Z	multiple (GP 4,6,7,8)	0.126566	0.0100671	0.0205778	0.069064	0.377547	0.517411	0.187095	0.00167613	0.00780467
SHROOM1	multiple (GP 4,6,7,8)	0.193854	0.0150162	0.028609	0.0690645	0.519614	0.637426	0.325212	0.00600044	0.0181367
SNX20	multiple (GP 4,6,7,8)	0.0961126	0.00528632	0.0120062	0.0273508	0.541639	0.652565	0.168493	0.0010147	0.00571836
RNU6-1245P	GP6 unique	0.21999	0.0161643	0.0302235	0.144404	0.210375	0.347626	0.299553	0.0415143	0.0782284
LOC400590	GP8 unique	0.184913	0.0149417	0.0285122	0.151359	0.178188	0.316022	0.220232	0.0376811	0.0732958
H1FX	GP10-12	-0.157966	0.0133776	0.0260637	-0.124903	0.164283	0.297486	-0.192768	0.0270586	0.0563604
RP11-356M20.3	GP8 unique	0.177451	0.0147934	0.0283188	0.163023	0.0899985	0.203255	0.192637	0.091111	0.143073
TRAJ11	GP8 unique	0.139217	0.0119872	0.0238951	0.186408	0.0069149	0.0455703	0.0895432	0.317375	0.383137
TOMM5	GP10-12	-0.104141	0.00722466	0.0155035	-0.114492	0.0393234	0.121289	-0.0932437	0.0974036	0.150024
RN7SKP95	multiple (GP 4,6,7,8)	0.264203	0.0177711	0.0327706	0.199195	0.212223	0.349646	0.332632	0.0389021	0.0751857
ZNF526	GP7 unique	0.109845	0.00864641	0.0179168	0.110573	0.025114	0.0951615	0.109079	0.122128	0.178097
ZNF691	GP8 unique	0.118399	0.0101929	0.0207645	0.116917	0.0833546	0.193319	0.11996	0.0661585	0.111279
SLC6A12	GP4 unique	0.121862	0.010816	0.0219229	0.125963	0.0893042	0.202827	0.117545	0.0608814	0.103851
BLVRA	GP8 unique	0.139816	0.0130222	0.0255434	0.119321	0.153744	0.287207	0.161391	0.0390917	0.0753326
ARMC7	GP8 unique	0.13816	0.0130291	0.0255434	0.122563	0.0939018	0.209505	0.154578	0.0770656	0.1263
LINC01002	multiple (GP 4,6,7,8)	0.177038	0.0160676	0.0302235	0.164539	0.160691	0.29416	0.190195	0.0385132	0.0746735
LOC101060691	GP8 unique	0.139648	0.0134975	0.0262125	0.162217	0.0504128	0.141551	0.115891	0.146269	0.206558
ALKBH1	multiple (GP 4,6,7,8)	0.108617	0.00916056	0.0188848	0.0654505	0.201916	0.338679	0.154054	0.0228206	0.0498579
RP11-61O1.1	GP10-12	-0.15953	0.0153347	0.029108	-0.0557405	0.553417	0.66358	-0.268782	0.0033511	0.012284
GK-AS1	GP4 unique	0.139461	0.0136246	0.0264168	0.0759878	0.289711	0.43295	0.206274	0.0213828	0.0475787
CENPV	GP10-12	-0.107474	0.00928559	0.0191099	-0.074035	0.197739	0.334464	-0.142673	0.0197473	0.0445374
JAG1	GP4 unique	0.140441	0.0140872	0.0271392	0.130596	0.0963762	0.212098	0.150804	0.0819317	0.131396
LOC102725458	GP7 unique	0.195578	0.017963	0.0330738	0.285166	0.0119264	0.0596572	0.101275	0.410381	0.472118
TRAJ7	GP7 unique	0.17957	0.0173287	0.032102	0.256351	0.00529197	0.039583	0.0987484	0.386317	0.44841
JRKL	GP4 unique	0.124953	0.0130471	0.0255434	0.012866	0.83198	0.885586	0.242939	0.00395804	0.0136383
RP11-561I11.3	GP10-12	-0.164429	0.0167579	0.0311402	-0.14226	0.0969961	0.21288	-0.187766	0.0872063	0.138019
SLC16A10	GP10-12	-0.125817	0.0129219	0.0254223	-0.0969903	0.172685	0.309907	-0.156161	0.0364383	0.0716878
RNU6-384P	GP10-12	-0.138186	0.0146675	0.0281225	-0.138551	0.0762983	0.184672	-0.137802	0.10669	0.160836
KIAA1279	multiple (GP 4,6,7,8)	0.144125	0.0153746	0.029108	0.0797468	0.351102	0.494083	0.211892	0.0119522	0.0305335
MRPS31	GP8 unique	0.112722	0.0111188	0.0223862	0.106806	0.0983689	0.213882	0.11895	0.0605166	0.103722
RARG	GP8 unique	0.12804	0.0137329	0.0265792	0.119458	0.0993719	0.215544	0.137074	0.0639841	0.108226
MIR2355	GP10-12	-0.175294	0.0181342	0.0333382	-0.218094	0.0539464	0.146829	-0.13024	0.188792	0.252141
B4GALT5	GP4 unique	0.147849	0.0164402	0.0306918	0.121834	0.178009	0.316022	0.175234	0.0436306	0.0815792
RNU6-177P	multiple (GP 4,6,7,8)	0.142504	0.0161416	0.0302235	0.113735	0.215308	0.353281	0.172788	0.0255142	0.0540775
SNX18	multiple (GP 4,6,7,8)	0.12531	0.0142513	0.0274117	0.128387	0.1038	0.222349	0.122072	0.0706559	0.117209
RNU6-482P	multiple (GP 4,6,7,8)	0.188789	0.0202195	0.0365041	0.219639	0.0398031	0.121834	0.156315	0.220968	0.287783
RP11-10J21.4	GP4 unique	0.209224	0.0211153	0.0377819	0.258661	0.0241423	0.0924306	0.157185	0.282154	0.347222
TEX29	GP10-12	-0.113391	0.0127022	0.0250954	-0.125849	0.0846298	0.195524	-0.100277	0.0746886	0.12339
CITED4	GP10-12	-0.153853	0.0181634	0.033341	-0.139753	0.192856	0.330727	-0.168695	0.0268469	0.0560162
OXER1	GP4 unique	0.131412	0.0157963	0.0297662	0.0339745	0.659674	0.748075	0.233978	0.0019494	0.00861322
LOC100289511	GP10-12	-0.119292	0.0139817	0.0269792	-0.0529167	0.443051	0.572689	-0.189161	0.00345234	0.0125031
OSER1	GP10-12	-0.117728	0.0137524	0.0265792	-0.12318	0.0583415	0.154978	-0.11199	0.124866	0.180996
SLC25A44	GP4 unique	0.108826	0.0121636	0.0241669	0.0542775	0.363002	0.502618	0.166245	0.00945427	0.0251142
LOC101929125	GP6 unique	0.106906	0.0118596	0.02368	0.138744	0.0406409	0.12377	0.0733926	0.162076	0.224413
TRAJ19	GP8 unique	0.172201	0.0201437	0.0364217	0.157448	0.128808	0.25977	0.187729	0.0770786	0.1263
RNU6-979P	multiple (GP 4,6,7,8)	0.231353	0.0231027	0.0406149	0.0592637	0.538917	0.651889	0.412499	0.0236734	0.0510736
NRG1	GP8 unique	0.179533	0.0209715	0.0376364	0.0935273	0.325905	0.467907	0.270066	0.0327468	0.0662628
RP11-430B1.1	GP10-12	-0.215353	0.0226217	0.0398856	-0.0957448	0.458096	0.585858	-0.341256	0.0150145	0.0357856
GIMAP2	multiple (GP 4,6,7,8)	0.166322	0.0204862	0.0368751	0.176688	0.0801513	0.188984	0.155411	0.143641	0.2036
RP11-17A4.3	multiple (GP 4,6,7,8)	0.134666	0.0174379	0.0322548	0.0899198	0.234531	0.372538	0.181767	0.0370739	0.0724563
TAS2R3	multiple (GP 4,6,7,8)	0.150408	0.0194894	0.0353789	0.147013	0.121408	0.250581	0.153982	0.0890377	0.139999
RP1-283E3.4	GP8 unique	0.153951	0.020072	0.0363467	0.185837	0.0598653	0.156951	0.120388	0.187793	0.251364
MFAP1	multiple (GP 4,6,7,8)	0.118147	0.0154137	0.0291362	0.104255	0.145272	0.277651	0.132769	0.0538083	0.094596
SLCO4C1	multiple (GP 4,6,7,8)	0.14695	0.0195083	0.0353789	0.122708	0.141735	0.27316	0.172467	0.0784025	0.127602
TMEM60	multiple (GP 4,6,7,8)	0.134667	0.0182602	0.0334665	-0.00711275	0.917923	0.940407	0.283908	0.00109194	0.00593187
CEP19	GP7 unique	0.170862	0.0217767	0.0387928	0.00936125	0.901003	0.931912	0.340863	0.00755259	0.0214821
EXOSC4	multiple (GP 4,6,7,8)	0.119489	0.0161156	0.0302235	0.0435258	0.46369	0.591695	0.19945	0.00722438	0.0208436
LSM5	GP10-12	-0.135118	0.018796	0.03419	-0.0903055	0.218388	0.355433	-0.182289	0.0247446	0.0529114
TEP1	GP8 unique	0.0747551	0.00369364	0.00899906	0.0567575	0.143443	0.275466	0.0937	0.00714037	0.0207464
NBR2	GP6 unique	0.144986	0.0186005	0.0339367	0.203424	0.00313547	0.030251	0.0834737	0.425893	0.486389
MIR643	GP10-12	-0.207477	0.0242017	0.041776	-0.068793	0.615679	0.709178	-0.353459	0.00382634	0.0133818
ATP6V1B2	GP4 unique	0.109647	0.0143603	0.0275773	0.0281857	0.651506	0.741942	0.195396	0.00199012	0.00869597
AC092620.3	GP10-12	-0.165857	0.0219944	0.0390077	-0.11534	0.204326	0.341298	-0.219033	0.0612282	0.104202
RNA5SP295	GP7 unique	0.286863	0.0264214	0.0446904	0.248342	0.178543	0.31611	0.327412	0.0817592	0.131294
ARL4A	GP10-12	-0.180697	0.0231794	0.0406906	-0.171196	0.157379	0.290656	-0.190699	0.07568	0.124686
RNA5SP156	multiple (GP 4,6,7,8)	0.239962	0.0255821	0.0434535	0.16634	0.332509	0.473442	0.317459	0.0166604	0.0386393
CTC-378H22.2	GP10-12	-0.119146	0.0165431	0.0307926	-0.129424	0.0780132	0.186052	-0.108326	0.120069	0.175638
RNA5SP268	GP7 unique	0.193464	0.0239553	0.0416658	0.247414	0.0293063	0.102149	0.136674	0.304578	0.370284
SNORA14B	GP10-12	-0.181587	0.024146	0.041776	-0.180219	0.132762	0.262605	-0.183028	0.0791874	0.12836
LOC100506255	multiple (GP 4,6,7,8)	0.165039	0.0230303	0.0405468	0.172951	0.0731069	0.180431	0.156711	0.148316	0.208775
APBA2	GP10-12	-0.125109	0.0185703	0.0339329	-0.129524	0.0944806	0.209841	-0.120463	0.111853	0.166884
RNU6-181P	multiple (GP 4,6,7,8)	0.258994	0.0283654	0.0471844	0.301469	0.0316938	0.105588	0.214284	0.279709	0.344917
C11orf73	GP7 unique	0.143394	0.0225702	0.0398531	0.0792593	0.342474	0.484202	0.210904	0.0226794	0.0497119
LOC644450	GP7 unique	0.115955	0.0187686	0.03419	0.205564	0.00113692	0.0183777	0.0216297	0.773808	0.800353
AC025442.3	GP10-12	-0.130124	0.0213582	0.0381599	-0.171355	0.0155566	0.0700045	-0.0867232	0.342284	0.4079
AREG	GP10-12	-0.523443	0.0316604	0.0513204	-0.332568	0.36352	0.502759	-0.724363	0.0234202	0.0507087
RASGRP4	GP8 unique	0.110519	0.0176699	0.0326338	0.0197885	0.72617	0.802714	0.206025	0.00507358	0.0164482
SMCO4	GP4 unique	0.122901	0.0203504	0.0366855	0.044609	0.576914	0.679452	0.205313	0.00293706	0.0112466
RN7SKP5	GP6 unique	0.128224	0.0214217	0.0382168	0.0775108	0.356656	0.497832	0.181606	0.015224	0.0361419
HIST1H4F	GP10-12	-0.201038	0.0280004	0.046706	-0.160071	0.148372	0.281791	-0.244161	0.0921075	0.143888
MRPL54	GP10-12	-0.13038	0.0219616	0.0390068	-0.182149	0.0459417	0.132549	-0.0758858	0.272893	0.339407
ZNF100	multiple (GP 4,6,7,8)	0.132355	0.0222764	0.0394252	0.121179	0.0976893	0.213817	0.144119	0.123967	0.180125
RNF144B	GP10-12	-0.15424	0.0253149	0.0430603	-0.223472	0.0338932	0.11018	-0.0813637	0.369848	0.433887
ZNF200	multiple (GP 4,6,7,8)	0.148497	0.0252144	0.0430107	0.0865657	0.234742	0.372538	0.213689	0.0430423	0.0807294
ZNF613	multiple (GP 4,6,7,8)	0.174172	0.027575	0.0461882	0.0077575	0.931042	0.94871	0.349346	0.00671468	0.0198966
RP2	GP8 unique	0.096894	0.0150913	0.0287068	0.0175205	0.754186	0.824613	0.180445	0.00105406	0.00578177
GCA	GP4 unique	0.130912	0.0232801	0.0407789	0.072579	0.421478	0.555924	0.192316	0.00829552	0.0229459
MTF1	GP8 unique	0.0905829	0.0133752	0.0260637	0.0331432	0.497964	0.619118	0.151046	0.0057816	0.0177349
AHR	GP10-12	-0.137967	0.0247577	0.0423514	-0.174746	0.0308927	0.104069	-0.0992524	0.30099	0.367403
C21orf91-OT1	GP7 unique	0.132361	0.0239768	0.0416658	0.145657	0.095376	0.211052	0.118365	0.117763	0.172899
GIN1	multiple (GP 4,6,7,8)	0.147316	0.0261933	0.0443667	0.072231	0.35358	0.495483	0.226352	0.0402172	0.0765015
CTD-2308G16.1	GP8 unique	0.171128	0.0289724	0.0479956	0.158063	0.226036	0.364198	0.184881	0.0387733	0.0750571
GIMAP7	GP7 unique	0.132176	0.0246945	0.0423033	0.078755	0.354151	0.495483	0.188408	0.0241294	0.0519643
SESN2	multiple (GP 4,6,7,8)	0.128748	0.0244913	0.0421349	0.12388	0.12362	0.252735	0.133872	0.114617	0.170077
GBP3	GP6 unique	0.114642	0.0218483	0.0388628	0.069698	0.324499	0.467241	0.161951	0.0257856	0.0544615
UBE2T	GP6 unique	0.154105	0.0282197	0.0470068	0.214035	0.0227988	0.0895615	0.0910218	0.373479	0.437297
RP11-290D2.3	GP6 unique	0.14243	0.0269366	0.0454343	0.123954	0.143984	0.276065	0.161879	0.10879	0.163185
RP5-1056L3.1	GP10-12	-0.140636	0.0271079	0.0456594	-0.107066	0.181405	0.317781	-0.175972	0.0542687	0.0951281
MIR4451	multiple (GP 4,6,7,8)	0.219196	0.0331532	0.0532394	-0.023159	0.855988	0.901591	0.474307	0.00233572	0.00951325
SAMD4A	GP4 unique	0.117363	0.0235858	0.0411643	0.126476	0.106142	0.226562	0.10777	0.127218	0.183963
RNU6-1231P	multiple (GP 4,6,7,8)	0.178277	0.0313763	0.0509284	0.168012	0.181551	0.317781	0.189083	0.0915381	0.143557
APAF1	multiple (GP 4,6,7,8)	0.105699	0.0210255	0.0376772	0.069001	0.225026	0.364187	0.144329	0.0523666	0.0930105
PAQR8	GP7 unique	0.104146	0.0205885	0.0370041	0.0537565	0.330517	0.47172	0.157188	0.0312201	0.0636004
RP11-702L15.4	GP7 unique	0.157508	0.0301306	0.0493045	0.180494	0.0768846	0.184672	0.133313	0.215339	0.281669
EAF2	multiple (GP 4,6,7,8)	0.116185	0.0240443	0.0417229	0.113078	0.0623856	0.161583	0.119456	0.169399	0.231892
GSPT2	GP10-12	-0.108336	0.0235819	0.0411643	-0.120148	0.0562494	0.150748	-0.0959034	0.197069	0.261338
TRMT1L	GP4 unique	0.113538	0.023744	0.0413804	0.0766832	0.281242	0.424503	0.152332	0.0373164	0.0727037
FAS	GP7 unique	0.0924108	0.0171627	0.0318434	0.0956512	0.153844	0.287207	0.0889997	0.0261072	0.0548856
RN7SKP170	GP10-12	-0.145628	0.0296063	0.0489113	-0.0105133	0.908765	0.936727	-0.287853	0.00244757	0.00980654
RP5-1091N2.9	multiple (GP 4,6,7,8)	0.142284	0.0294049	0.0486451	0.172255	0.100993	0.218276	0.110735	0.167259	0.229481
B3GALT2	multiple (GP 4,6,7,8)	0.174963	0.0327524	0.0528066	0.0795808	0.421783	0.555924	0.275366	0.0400536	0.0764462
GOLM1	GP8 unique	0.117142	0.0250754	0.0428342	0.115287	0.0920884	0.206916	0.119095	0.148915	0.209314
EXPH5	GP10-12	-0.112805	0.0241421	0.041776	-0.158407	0.0324356	0.107171	-0.0648026	0.347408	0.412376
LILRA3	GP4 unique	0.14627	0.0302056	0.0493604	0.108988	0.264693	0.404845	0.185514	0.0543958	0.0952123
MERTK	GP6 unique	0.142329	0.0300323	0.0492774	0.170374	0.015024	0.069281	0.112809	0.329507	0.394231
RNA5SP68	multiple (GP 4,6,7,8)	0.167131	0.0328051	0.052821	0.165828	0.209367	0.346943	0.168502	0.0521444	0.0927525
RNU6-183P	GP6 unique	0.149939	0.0313289	0.0509199	0.0960552	0.327145	0.468571	0.20666	0.0430149	0.0807294
SCARNA2	GP10-12	-0.0842676	0.0148207	0.028326	-0.0757	0.085362	0.196463	-0.0932861	0.0937564	0.145709
COPG2IT1	GP8 unique	0.123547	0.027835	0.046559	0.179589	0.0382442	0.119488	0.0645558	0.375163	0.438417
DYSF	GP4 unique	0.167427	0.0336632	0.0539148	0.0283013	0.798366	0.857373	0.313874	0.00461557	0.0154193
RP11-78B10.2	GP4 unique	0.108625	0.0242937	0.0418545	0.0409345	0.607639	0.704628	0.179879	0.000648578	0.00432146
RP11-45A12.1	GP10-12	-0.117313	0.0269297	0.0454343	-0.0335958	0.596381	0.694243	-0.205437	0.00715445	0.0207464
TUBB6	GP10-12	-0.145196	0.032044	0.0518726	-0.145052	0.110556	0.232284	-0.145347	0.165237	0.227744
GEMIN2	multiple (GP 4,6,7,8)	0.100102	0.0222952	0.0394252	0.126427	0.0305674	0.104069	0.0723921	0.284828	0.350156
CD1A	GP4 unique	0.121594	0.0286039	0.0475156	0.00333875	0.957815	0.968252	0.246073	0.00645838	0.0192993
MIR4677	multiple (GP 4,6,7,8)	0.14364	0.0325424	0.0525384	0.143774	0.163516	0.296988	0.143498	0.108674	0.163185
HIP1R	GP10-12	-0.110334	0.0261907	0.0443667	-0.0552262	0.472305	0.597691	-0.168341	0.00800453	0.022346
RP11-327P2.5	GP10-12	-0.114667	0.0275507	0.0461882	-0.0270388	0.675536	0.758563	-0.206908	0.00779183	0.0219043
MIR1250	GP8 unique	0.156667	0.034321	0.0548227	0.117649	0.25274	0.391276	0.197739	0.0679994	0.113426
NOTCH2NL	multiple (GP 4,6,7,8)	0.106554	0.0252763	0.0430553	0.115762	0.103694	0.222349	0.0968621	0.141305	0.200959
TIPARP-AS1	GP10-12	-0.113723	0.0279717	0.046706	-0.112226	0.141218	0.272931	-0.115298	0.113175	0.168505
MILR1	GP4 unique	0.127026	0.0311933	0.050768	0.0825788	0.409874	0.5468	0.173812	0.00563135	0.0175713
TMEM81	GP8 unique	0.126674	0.0321693	0.0520056	0.108269	0.213617	0.350984	0.146049	0.0790165	0.128256
NR1D1	GP10-12	-0.118562	0.0305655	0.049881	-0.0808915	0.332287	0.473442	-0.158215	0.0307333	0.0629276
TRG-AS1	GP7 unique	0.119335	0.0308976	0.0503548	0.0926302	0.270585	0.411508	0.147445	0.0471988	0.0862451
RNU6-1054P	multiple (GP 4,6,7,8)	0.160448	0.037659	0.0597589	0.118954	0.273497	0.414121	0.204127	0.0606574	0.103722
KPNA2	multiple (GP 4,6,7,8)	0.103838	0.0274529	0.0461761	0.0995375	0.144269	0.276173	0.108364	0.109198	0.163594
HIST1H2AM	GP10-12	-0.1515	0.037739	0.0598072	-0.167728	0.173098	0.310187	-0.134418	0.0952277	0.147237
HGF	GP7 unique	0.121555	0.0330606	0.0531614	0.0708068	0.4015	0.539809	0.174975	0.0261444	0.0548856
C14orf183	GP4 unique	0.0940092	0.0245583	0.0421893	0.11814	0.0683963	0.172733	0.0686079	0.208159	0.273167
SCARNA6	GP10-12	-0.0912581	0.0242134	0.041776	-0.0734448	0.173593	0.310612	-0.110009	0.0798756	0.128611
TDRD9	GP6 unique	0.0883264	0.0232974	0.0407789	0.030777	0.469641	0.59557	0.148905	0.025167	0.0534356
RP11-473O4.4	multiple (GP 4,6,7,8)	0.18576	0.0431424	0.0672218	0.157773	0.251523	0.389893	0.21522	0.0659962	0.111161
GPBAR1	GP4 unique	0.117527	0.0343949	0.054868	0.00232675	0.976481	0.978916	0.238791	0.0015292	0.00749994
RNA5SP490	GP7 unique	0.14583	0.0396642	0.0623663	0.128503	0.299393	0.441851	0.164069	0.0202005	0.0452822
XAF1	GP8 unique	0.0895406	0.024593	0.0421893	0.0657155	0.318651	0.461891	0.11462	0.012302	0.0309921
RNU6-748P	GP8 unique	0.197662	0.0448613	0.0694515	0.0955962	0.383222	0.522812	0.305101	0.0713431	0.118187
MRPL55	GP10-12	-0.100019	0.0296731	0.0489545	-0.0780837	0.265564	0.405405	-0.123108	0.0456021	0.0844795
RNU6-285P	GP10-12	-0.23404	0.0468199	0.0719296	-0.198429	0.245941	0.384701	-0.271527	0.106544	0.160815
TAS2R5	multiple (GP 4,6,7,8)	0.147286	0.0410291	0.0644286	0.162699	0.182429	0.318392	0.131061	0.0976075	0.150146
GPR84	GP4 unique	0.128603	0.0380261	0.0601042	0.0971875	0.357176	0.497982	0.161673	0.01492	0.0356381
FFAR2	GP4 unique	0.287995	0.0486681	0.0740217	0.179757	0.417549	0.553149	0.40193	0.0399373	0.0764462
SKAP2	GP8 unique	0.076976	0.0182872	0.0334665	0.0442632	0.24815	0.387152	0.111411	0.0409519	0.0775322
MIR181A2HG	GP6 unique	0.154678	0.0425679	0.0665848	0.111574	0.256083	0.395909	0.200049	0.0991111	0.152071
CSRNP1	GP10-12	-0.201829	0.0465355	0.0716753	-0.197358	0.22925	0.367165	-0.206536	0.0793418	0.128438
SIK1	GP10-12	-0.215133	0.0474012	0.0726376	-0.167604	0.33364	0.473934	-0.265163	0.0490246	0.0885084
RP11-6I2.3	GP4 unique	0.0967342	0.0298529	0.0490498	0.101416	0.0866675	0.199088	0.0918066	0.186006	0.249526
AGPAT9	GP4 unique	0.0955904	0.0298059	0.0490394	0.0604428	0.392095	0.530132	0.132588	0.0132413	0.0327234
PLEKHO1	GP4 unique	0.0906806	0.027552	0.0461882	0.095402	0.0881495	0.201446	0.0857108	0.1732	0.234959
RNU1-87P	multiple (GP 4,6,7,8)	0.175554	0.0459397	0.070939	0.258558	0.0418438	0.12487	0.0881818	0.422931	0.483464
OCLM	GP7 unique	0.134871	0.0421018	0.0659412	0.243587	0.00588034	0.0412307	0.0204332	0.836653	0.858726
DCUN1D3	multiple (GP 4,6,7,8)	0.114453	0.0378072	0.0598366	0.0465342	0.465113	0.591695	0.185946	0.0346711	0.0688852
SPOCK2	GP10-12	-0.0719406	0.0165453	0.0307926	-0.017408	0.679754	0.761173	-0.129343	0.00206539	0.00880866
TAPT1-AS1	multiple (GP 4,6,7,8)	0.111783	0.0375795	0.0597113	0.0668995	0.295238	0.438495	0.159029	0.075871	0.12483
AC097382.5	GP4 unique	0.140489	0.0438581	0.0681609	0.103383	0.212059	0.349646	0.179548	0.114831	0.170077
S100A11	GP4 unique	0.113852	0.0384339	0.0606691	0.0619647	0.410499	0.547029	0.168471	0.0411175	0.0777237
PTRH2	GP4 unique	0.132176	0.0427796	0.0668292	0.077995	0.390597	0.529523	0.189208	0.0406282	0.0770402
HIST1H1A	GP10-12	-0.10303	0.036372	0.0579453	-0.0068985	0.91398	0.938892	-0.204221	0.00576172	0.017731
RNU6-653P	GP4 unique	0.233095	0.0456302	0.0705513	0.330614	0.0306017	0.104069	0.130442	0.461446	0.518642
BST1	GP4 unique	0.0928053	0.0334316	0.053615	0.0133723	0.836981	0.888232	0.176419	0.00184151	0.00831782
C4orf33	multiple (GP 4,6,7,8)	0.0986604	0.0365031	0.0580775	0.115701	0.102117	0.220309	0.0807224	0.212448	0.27819
MIR3978	multiple (GP 4,6,7,8)	0.145212	0.0494258	0.0750181	0.166938	0.150236	0.283545	0.122343	0.197195	0.261338
ATP5L2	GP10-12	-0.142772	0.0499771	0.0757191	-0.128279	0.200172	0.336223	-0.158028	0.151727	0.212523
RP11-219O3.2	GP8 unique	0.112679	0.0436646	0.0679478	0.0755772	0.330214	0.47172	0.151734	0.0558034	0.0972527
RNA5SP395	GP7 unique	0.133747	0.0486726	0.0740217	0.0881892	0.367269	0.507361	0.181702	0.0615379	0.104479
MIR520E	GP10-12	0.134391	0.0507627	0.0764292	0.178039	0.118962	0.247358	0.0884445	0.260373	0.326754
AGBL3	GP10-12	-0.115567	0.0470576	0.0722029	-0.103744	0.206629	0.344191	-0.128012	0.135982	0.195464
AC007556.3	GP7 unique	0.128791	0.0504495	0.0760527	0.0612595	0.552227	0.66358	0.199877	0.0162043	0.0376539
RP11-575A19.2	GP4 unique	0.106608	0.0447609	0.0693851	0.0576065	0.511941	0.630532	0.158189	0.00871227	0.0236112
GPRASP1	GP10-12	-0.124341	0.0502018	0.0757739	-0.0455402	0.603919	0.701664	-0.207289	0.0264636	0.0553122
ZNF518A	multiple (GP 4,6,7,8)	0.101043	0.0431324	0.0672218	0.136528	0.080232	0.188984	0.0636895	0.320654	0.386709
RP11-517O13.1	GP10-12	-0.155385	0.0560026	0.0831762	-0.0999383	0.414287	0.549788	-0.213749	0.0527294	0.0935172
MGST2	multiple (GP 4,6,7,8)	0.109104	0.0466526	0.0717641	0.0544825	0.55475	0.663719	0.1666	0.00500457	0.0163383
RNU6-218P	GP10-12	-0.13777	0.0500435	0.0757245	-0.185162	0.0481128	0.137824	-0.0878837	0.388894	0.450967
TAS2R4	multiple (GP 4,6,7,8)	0.1156	0.0494522	0.0750181	0.131925	0.160873	0.29416	0.0984161	0.178601	0.241308
HNRNPU-AS1	multiple (GP 4,6,7,8)	0.100687	0.04461	0.0692403	0.092686	0.182339	0.318392	0.10911	0.147393	0.207901
SLC17A5	GP4 unique	0.0818697	0.0340753	0.0545023	0.0373223	0.566551	0.673826	0.128762	0.00170088	0.00785922
AC017002.2	multiple (GP 4,6,7,8)	0.12496	0.0524471	0.0784755	0.123897	0.188814	0.325765	0.126079	0.14581	0.206152
FMNL2	GP4 unique	0.123976	0.0523994	0.0784755	0.0871573	0.34086	0.483051	0.162733	0.0783751	0.127602
HIATL1	GP4 unique	0.0747781	0.0287335	0.0476652	0.0678543	0.178986	0.31611	0.0820663	0.0869675	0.137822
INE1	GP4 unique	0.127105	0.0536552	0.0800844	0.118929	0.190777	0.328212	0.135711	0.172084	0.23398
CR1	GP4 unique	0.087126	0.0388868	0.0613039	-0.010943	0.818497	0.875872	0.190357	0.00514189	0.0165363
RP11-707P17.1	GP4 unique	0.130392	0.0549416	0.081903	0.00538875	0.953243	0.964716	0.261974	0.00816978	0.0226948
LEF1-AS1	GP10-12	-0.114842	0.0513901	0.0771812	-0.109311	0.146853	0.279786	-0.120665	0.20234	0.267275
DNAJB9	GP10-12	-0.124016	0.0508514	0.0764673	-0.0430095	0.583492	0.683574	-0.209285	0.0226573	0.0497119
RNA5SP289	GP4 unique	0.110597	0.0501995	0.0757739	0.0702005	0.300818	0.441963	0.153119	0.102505	0.156124
LOC102725068	multiple (GP 4,6,7,8)	0.102405	0.047735	0.0730174	0.0842795	0.302884	0.444377	0.121484	0.0636903	0.10788
AP1S2	GP7 unique	0.102375	0.0477701	0.0730174	0.0251227	0.742129	0.813643	0.183693	0.00835179	0.0230486
TRIM68	multiple (GP 4,6,7,8)	0.10251	0.0482167	0.0735138	0.0627738	0.273677	0.414121	0.144338	0.0958619	0.147838
MIR744	GP4 unique	0.171173	0.0558158	0.0830011	0.23703	0.0141852	0.0671012	0.101849	0.491108	0.547929
TMEM229B	GP4 unique	0.0824278	0.0393577	0.0619653	0.09763	0.0535774	0.146829	0.0664255	0.303755	0.369655
DNAJC30	GP10-12	-0.0951433	0.0479669	0.0732254	-0.0783268	0.15727	0.290656	-0.112845	0.169426	0.231892
DPYD	GP4 unique	0.0707579	0.0301243	0.0493045	0.0270315	0.560477	0.66792	0.116786	0.0116982	0.0299533
EVI5	GP4 unique	0.0907785	0.0464794	0.0716753	0.07317	0.153649	0.287207	0.109314	0.164815	0.227422
PCBD2	GP7 unique	0.126103	0.0595043	0.0876218	0.246753	0.0071072	0.0463312	-0.000896	0.992597	0.992597
RNASEL	GP6 unique	0.138253	0.0629108	0.0918528	0.083049	0.49011	0.613782	0.196363	0.0277275	0.0574559
RNU6ATAC39P	GP6 unique	0.187947	0.0687105	0.0986516	0.0985432	0.47056	0.596109	0.282056	0.0777986	0.126962
CPVL	GP7 unique	0.107784	0.0557926	0.0830011	0.0633925	0.469232	0.59557	0.154512	0.033536	0.0673546
LEPREL1	GP10-12	-0.108745	0.0565036	0.0837141	-0.15354	0.0591704	0.156013	-0.0615921	0.454804	0.51309
MIR4296	multiple (GP 4,6,7,8)	0.136665	0.0644207	0.0931551	0.140168	0.13391	0.26388	0.132978	0.265786	0.332854
DLGAP1-AS2	GP10-12	-0.108639	0.0574438	0.084691	-0.0698982	0.298699	0.441851	-0.149419	0.120151	0.175638
ITPKB	GP10-12	-0.0679488	0.0297503	0.0490149	-0.0604247	0.195223	0.331605	-0.0758689	0.07946	0.128457
ZXDA	GP10-12	-0.122713	0.0627904	0.0917882	-0.121327	0.225152	0.364187	-0.124172	0.164769	0.227422
LOC101928113	multiple (GP 4,6,7,8)	0.127441	0.0646384	0.093358	0.109168	0.257058	0.396434	0.146676	0.15365	0.214469
RRH	GP8 unique	0.110401	0.0621607	0.0911707	0.108522	0.207596	0.345326	0.112379	0.183904	0.247256
AC007036.4	GP10-12	-0.119104	0.066314	0.0956636	-0.0541958	0.536993	0.651404	-0.187429	0.0562346	0.0977219
CHI3L1	GP10-12	0.294383	0.0799944	0.112048	0.292017	0.288247	0.431298	0.296873	0.138543	0.198255
CDKN1C	GP6 unique	0.109669	0.0641599	0.093001	0.041307	0.580997	0.682262	0.18163	0.0540285	0.0948448
CXCR2P1	GP6 unique	-0.15953	0.0746808	0.105834	-0.265477	0.0239237	0.0918854	-0.0480063	0.728123	0.761435
FP6628	GP7 unique	0.117232	0.0636331	0.0925712	0.118206	0.180974	0.317781	0.116208	0.169785	0.231892
RP11-798M19.3	GP10-12	-0.123418	0.0687126	0.0986516	-0.0621473	0.504606	0.6248	-0.187913	0.0641571	0.108366
SIAH2-AS1	GP10-12	-0.0913178	0.0568993	0.0840938	-0.0888368	0.250374	0.388998	-0.0939295	0.110522	0.165242
MIR4534	multiple (GP 4,6,7,8)	0.119496	0.0689262	0.0988406	0.146355	0.175189	0.313004	0.0912237	0.237428	0.304291
RNU6-946P	multiple (GP 4,6,7,8)	0.125778	0.0712333	0.101786	0.0982665	0.309587	0.452012	0.154738	0.138581	0.198255
MITD1	multiple (GP 4,6,7,8)	0.0810694	0.0524101	0.0784755	0.0805633	0.210421	0.347626	0.0816021	0.141142	0.200959
RNVU1-15	GP10-12	0.130009	0.0738051	0.104963	0.221147	0.0172885	0.0759736	0.0340734	0.76568	0.794673
GOLPH3L	GP7 unique	0.0958782	0.0626732	0.091728	0.0602968	0.399135	0.537828	0.133332	0.0822671	0.131758
TCTE1	GP10-12	-0.0932415	0.0616835	0.0906093	0.00763625	0.885709	0.919247	-0.199429	0.0181351	0.0414904
ARRDC3	GP10-12	-0.0697858	0.0418963	0.0657047	-0.0485835	0.198535	0.334872	-0.0921039	0.122384	0.178255
GPR18	multiple (GP 4,6,7,8)	0.107077	0.0682267	0.0981879	0.0434705	0.568536	0.674193	0.174031	0.0579144	0.100064
BPNT1	GP6 unique	0.0932644	0.0632083	0.0920643	0.0987065	0.149219	0.282953	0.0875358	0.239556	0.305772
CDKN2C	GP10-12	-0.0967347	0.0644119	0.0931551	-0.133243	0.0655169	0.167757	-0.0583045	0.419695	0.480331
LOXL3	GP4 unique	0.0915924	0.0622168	0.0911707	0.0646692	0.356307	0.497832	0.119933	0.0927066	0.14445
E2F3-IT1	multiple (GP 4,6,7,8)	0.0917137	0.0641085	0.093001	0.118075	0.0477558	0.137455	0.0639647	0.437178	0.497393
MIR1537	GP6 unique	0.132846	0.0784566	0.110278	0.046666	0.671465	0.755086	0.223563	0.0336773	0.0673546
MIR548O2	GP6 unique	0.252617	0.0879854	0.121408	0.133733	0.487761	0.612249	0.377757	0.104425	0.158395
RNU6-1052P	GP4 unique	0.211718	0.0770798	0.108596	0.0329045	0.844158	0.892751	0.399944	0.0158756	0.0370329
PLK2	GP10-12	0.174073	0.0846906	0.117402	0.137454	0.360199	0.500608	0.212619	0.116241	0.171072
ZNF81	multiple (GP 4,6,7,8)	0.0956185	0.0678412	0.0977497	0.126645	0.121254	0.250581	0.0629589	0.35111	0.415544
SERPINF1	GP10-12	-0.116345	0.0765173	0.108056	-0.148031	0.151784	0.285126	-0.0829911	0.322412	0.388053
IL15	GP4 unique	0.124775	0.0802746	0.11231	0.045805	0.635165	0.727454	0.207902	0.0534205	0.0941888
MIR4420	GP10-12	-0.227179	0.0907131	0.124743	-0.166656	0.493771	0.615404	-0.290887	0.00596226	0.0181367
HIST1H1C	GP10-12	-0.09324	0.0690088	0.0988416	-0.0378293	0.572063	0.675208	-0.151567	0.0574917	0.0996192
RP11-414H17.5	GP10-12	-0.132372	0.0764763	0.108056	-0.0955393	0.432025	0.564488	-0.171144	0.0447783	0.0833374
COPS8	GP10-12	-0.0735609	0.0536337	0.0800844	-0.0325515	0.554635	0.663719	-0.116729	0.0300246	0.0616859
MSANTD2	multiple (GP 4,6,7,8)	0.0962681	0.0711981	0.101786	0.037301	0.650183	0.741135	0.158339	0.0144664	0.0350331
HCK	GP8 unique	0.0762132	0.0572481	0.0845057	0.0201948	0.733932	0.807593	0.13518	0.0122944	0.0309921
EPHB1	GP10-12	0.136681	0.0846927	0.117402	0.121917	0.290544	0.433175	0.152222	0.17868	0.241308
RP11-175P19.2	multiple (GP 4,6,7,8)	0.0952544	0.0718108	0.10249	0.0990712	0.193743	0.330955	0.0912366	0.232547	0.299665
LOC102723415	GP10-12	-0.109709	0.078842	0.110691	-0.057711	0.501809	0.621975	-0.164444	0.0785273	0.127633
NUAK2	GP10-12	0.0965117	0.0743403	0.1056	0.11847	0.0891214	0.202793	0.0733982	0.39424	0.455415
CHN2	GP4 unique	0.0730935	0.0567775	0.0840168	0.0200878	0.701991	0.781718	0.128889	0.0229803	0.0500258
CTD-2509G16.5	GP8 unique	0.0981886	0.0759905	0.107564	0.117105	0.162205	0.295497	0.0782768	0.296752	0.362965
HIGD1C	GP6 unique	0.0779608	0.0639054	0.0928553	0.0947595	0.0684631	0.172733	0.0602779	0.381999	0.444682
C10orf111	GP10-12	-0.108874	0.0828721	0.115542	-0.206758	0.0141881	0.0671012	-0.00583974	0.948392	0.953134
C17orf80	multiple (GP 4,6,7,8)	0.087974	0.0727818	0.103753	0.0886222	0.218157	0.355433	0.0872916	0.208036	0.273167
MS4A4E	multiple (GP 4,6,7,8)	0.123952	0.0877346	0.1212	0.140218	0.258001	0.39738	0.106829	0.169732	0.231892
RP11-968A15.2	GP10-12	-0.0923835	0.0769671	0.108564	-0.0545872	0.407991	0.546102	-0.132169	0.115722	0.170735
RP3-404F18.5	GP6 unique	0.0977764	0.0820861	0.114578	0.0771478	0.270483	0.411508	0.119491	0.173445	0.235027
BACH1-AS1	GP4 unique	0.121918	0.091787	0.126077	0.05528	0.567149	0.673829	0.192063	0.0597185	0.10274
ANXA3	multiple (GP 4,6,7,8)	0.226483	0.103001	0.139039	0.092017	0.65572	0.744631	0.368026	0.0531067	0.0939101
ARL13B	GP6 unique	0.0875264	0.0777347	0.109391	0.0550185	0.454803	0.584124	0.121745	0.0764727	0.125649
TESPA1	GP10-12	-0.0700195	0.0609309	0.089613	-0.0566743	0.296921	0.440451	-0.0840671	0.114715	0.170077
ZBTB9	multiple (GP 4,6,7,8)	0.0810187	0.0745295	0.105744	0.0478563	0.529033	0.646417	0.115927	0.0219765	0.0488098
ZNF546	GP6 unique	0.11066	0.0868168	0.120208	0.0384613	0.652834	0.742752	0.186659	0.0473893	0.0864622
ATP6V1A	GP6 unique	0.0700426	0.0631227	0.0920508	-0.0106163	0.850234	0.897097	0.154947	0.0011186	0.00602245
RNU6-817P	GP4 unique	0.154715	0.100575	0.135979	0.0208328	0.880727	0.916442	0.295643	0.0207925	0.0464367
MIR4452	GP10-12	-0.104182	0.0891479	0.122731	-0.0441565	0.611785	0.707395	-0.167366	0.0588704	0.101425
FLVCR2	GP4 unique	-0.0904286	0.0846611	0.117402	-0.184216	0.00802567	0.050365	0.00829474	0.915535	0.92319
HOXD12	GP10-12	-0.0983064	0.0871504	0.120531	-0.21612	0.00486304	0.0383322	0.0257079	0.720888	0.75609
DTNBP1	GP4 unique	-0.0626577	0.0562459	0.0834349	-0.0567778	0.268734	0.409727	-0.0688471	0.104677	0.158395
N4BP2L2-IT2	GP7 unique	0.0801681	0.0791465	0.110989	0.111807	0.0776114	0.185713	0.0468642	0.491137	0.547929
RNU6-1091P	GP10-12	-0.140784	0.103408	0.139268	-0.011241	0.923275	0.944386	-0.277144	0.031343	0.0637431
RP11-585F1.10	multiple (GP 4,6,7,8)	0.106166	0.0973698	0.132388	0.0189055	0.837237	0.888232	0.19802	0.0277254	0.0574559
CCDC121	GP8 unique	0.0906987	0.0925951	0.127042	0.0596872	0.491969	0.614688	0.123342	0.0606606	0.103722
IFIH1	GP7 unique	0.0763444	0.0814171	0.113776	0.0470327	0.493956	0.615404	0.107199	0.0549026	0.0959603
SLC2A3P2	GP4 unique	0.0897135	0.0934176	0.128025	0.125107	0.164134	0.297486	0.0524568	0.374869	0.438417
LINC01126	GP10-12	-0.092025	0.095355	0.130058	-0.0352968	0.624093	0.716134	-0.151739	0.0777531	0.126962
C3orf35	GP10-12	-0.100536	0.100116	0.135697	-0.0030145	0.964685	0.973565	-0.203191	0.0489877	0.0885084
LOC100128751	GP7 unique	0.121444	0.109555	0.14519	0.183822	0.0589704	0.155961	0.0557824	0.643374	0.688473
AC006369.2	GP8 unique	0.0871129	0.0952342	0.130058	0.0421523	0.53684	0.651404	0.13444	0.0997234	0.152622
RP11-395I14.2	GP8 unique	0.113651	0.108795	0.144569	0.138015	0.157008	0.290656	0.0880055	0.411048	0.472118
RP1-122K4.3	GP10-12	-0.0919108	0.100283	0.135737	0.02053	0.791661	0.853211	-0.210269	0.00682074	0.0201613
RP11-96K19.2	GP10-12	-0.108056	0.10954	0.14519	-0.073815	0.30421	0.44578	-0.144098	0.227036	0.293974
SFMBT1	GP10-12	-0.0707783	0.0833711	0.116103	-0.0194785	0.731687	0.806595	-0.124778	0.0369829	0.0724049
SNORD12	GP10-12	0.0967179	0.106555	0.142467	0.203956	0.0147855	0.0690089	-0.0161645	0.849202	0.867935
TSHZ3	GP4 unique	0.0940185	0.10557	0.141463	0.0490565	0.593863	0.692648	0.141347	0.0517553	0.0922682
LOC100506472	multiple (GP 4,6,7,8)	0.0891071	0.103069	0.139039	0.0425567	0.537466	0.651404	0.138107	0.115406	0.170563
RNU2-11P	multiple (GP 4,6,7,8)	0.129434	0.11834	0.154792	0.007452	0.947285	0.961638	0.257836	0.0357101	0.0703699
ZNF79	multiple (GP 4,6,7,8)	0.0778587	0.0944276	0.129262	0.0543612	0.300872	0.441963	0.102593	0.159106	0.221316
CTD-2227C6.2	GP10-12	-0.0836376	0.0999721	0.135697	-0.0952805	0.190012	0.327363	-0.0713818	0.334707	0.399265
RP11-205K6.1	GP10-12	-0.0902168	0.106723	0.142504	-0.127896	0.128539	0.259667	-0.0505542	0.506089	0.561494
RAB39A	GP4 unique	0.116553	0.117893	0.154542	-0.0257065	0.797117	0.857373	0.266299	0.0148115	0.0356381
ZNF175	GP4 unique	0.0809527	0.100141	0.135697	0.0207668	0.767178	0.835271	0.144306	0.0400614	0.0764462
RP1-29C18.9	GP8 unique	0.126246	0.121049	0.157821	0.138143	0.316917	0.460574	0.113722	0.201958	0.267062
EEF1DP3	GP6 unique	0.0902824	0.10996	0.145568	0.130157	0.117544	0.245257	0.0483092	0.540441	0.594067
LINC00909	GP10-12	-0.0784006	0.103966	0.13978	-0.036213	0.638345	0.730403	-0.122809	0.0368184	0.0721999
RP11-561O23.8	GP4 unique	-0.115681	0.122209	0.158819	-0.0834768	0.436949	0.567234	-0.14958	0.167257	0.229481
RP11-582J16.4	GP7 unique	0.0936697	0.113497	0.149757	0.076068	0.187071	0.323683	0.112198	0.299236	0.365632
KCNJ2-AS1	GP4 unique	0.0824165	0.106247	0.142213	0.067151	0.312035	0.455035	0.0984855	0.222642	0.289338
TMEM106A	GP4 unique	0.0724124	0.0963115	0.131097	0.0820515	0.240388	0.377868	0.0622661	0.247177	0.314115
CCDC96	GP10-12	-0.102297	0.118054	0.154586	-0.16371	0.0709481	0.176419	-0.0376524	0.687105	0.729292
GCH1	GP8 unique	0.0912929	0.112881	0.149107	0.0074795	0.931404	0.94871	0.179518	0.017404	0.0400559
RP11-313P18.1	GP7 unique	0.0881156	0.110901	0.146652	0.141437	0.0819117	0.190573	0.0319879	0.676845	0.719185
LHFPL2	GP4 unique	0.0842683	0.108847	0.144569	0.021808	0.763554	0.832592	0.150016	0.0534988	0.0941891
SAP30L-AS1	multiple (GP 4,6,7,8)	0.0705177	0.0953232	0.130058	0.0437165	0.489399	0.61353	0.0987295	0.0884972	0.139696
RP5-1096D14.3	GP10-12	0.109473	0.122201	0.158819	0.074611	0.362093	0.502376	0.146171	0.22515	0.291968
RNU6-316P	GP7 unique	0.124005	0.12639	0.162786	0.0659088	0.572118	0.675208	0.185158	0.111948	0.166884
IFNL2	GP10-12	-0.101032	0.114367	0.150575	-0.133477	0.156538	0.290656	-0.0668784	0.441705	0.501125
EPHA4	GP10-12	-0.0657244	0.0890407	0.122723	-0.0105973	0.851028	0.89715	-0.123753	0.0197284	0.0445374
MICB	GP8 unique	0.0631081	0.0846646	0.117402	0.0516802	0.282876	0.425039	0.0751374	0.191111	0.254393
SNORD72	GP10-12	-0.154157	0.13285	0.169183	-0.0333685	0.825252	0.882195	-0.281302	0.0459471	0.0847931
OCIAD2	GP10-12	-0.0782872	0.106819	0.142504	-0.0189763	0.71639	0.795549	-0.14072	0.0948315	0.146812
HOMEZ	multiple (GP 4,6,7,8)	0.0786806	0.107987	0.143903	0.0810537	0.260256	0.399833	0.0761826	0.269875	0.336925
SCARNA18	GP10-12	-0.128491	0.131306	0.167571	-0.118153	0.400922	0.539634	-0.139373	0.160302	0.222724
ZDHHC20P1	GP10-12	-0.113302	0.127503	0.163584	-0.151531	0.225277	0.364187	-0.0730608	0.376743	0.439837
ARSK	GP6 unique	0.0906277	0.118507	0.154842	0.0656525	0.414392	0.549788	0.116917	0.179261	0.241552
TMED3	GP8 unique	0.0838056	0.115553	0.151805	0.0468947	0.491803	0.614688	0.122659	0.148358	0.208775
SLC12A3	GP10-12	-0.0821382	0.114527	0.150621	-0.0857065	0.271911	0.413004	-0.0783821	0.274164	0.340166
MID2	GP10-12	-0.0727841	0.105515	0.141463	-0.0718297	0.353909	0.495483	-0.0737887	0.116318	0.171072
CD200R1	GP7 unique	0.0965913	0.125466	0.162178	0.046266	0.577906	0.679955	0.149565	0.127175	0.183963
CCR4	GP6 unique	0.0963291	0.125719	0.162331	0.0796257	0.360305	0.500608	0.113912	0.228623	0.295519
LOC102725258	GP6 unique	0.103895	0.130352	0.166883	0.0766643	0.483759	0.608356	0.132559	0.122096	0.178097
CXCR4	GP10-12	-0.0861008	0.122711	0.15922	-0.0764018	0.386903	0.52589	-0.0963103	0.173127	0.234959
ZNF836	GP8 unique	0.0701423	0.108735	0.144569	0.104023	0.0959317	0.211506	0.0344784	0.58513	0.634592
ZNF547	GP7 unique	0.0843015	0.125986	0.162502	0.171705	0.0218319	0.0871829	-0.00770184	0.920607	0.927529
DENND1A	GP4 unique	0.0515408	0.073773	0.104963	0.0712422	0.0780616	0.186052	0.0308024	0.468815	0.526089
C17orf58	GP10-12	-0.103287	0.138889	0.176316	-0.100887	0.28593	0.428362	-0.105814	0.323144	0.388546
ALMS1-IT1	GP6 unique	0.0829969	0.127319	0.163521	0.0932468	0.197333	0.334246	0.0722076	0.383348	0.445823
UQCRB	GP10-12	-0.0752333	0.121954	0.158819	-0.121285	0.0740627	0.182285	-0.0267584	0.708771	0.745714
ST3GAL6	multiple (GP 4,6,7,8)	0.0702836	0.116326	0.152654	0.0417548	0.532422	0.6499	0.100314	0.102529	0.156124
LDOC1	GP10-12	-0.0832053	0.130259	0.166883	0.0348375	0.649669	0.741135	-0.207461	0.00646509	0.0192993
RP11-468E2.5	multiple (GP 4,6,7,8)	0.0675353	0.114352	0.150575	0.0532445	0.436539	0.567234	0.0825782	0.119859	0.175638
TP53RK	GP7 unique	0.0746403	0.123594	0.160101	-0.033536	0.556075	0.664645	0.18851	0.005394	0.0170739
TMEM169	GP8 unique	0.101294	0.143163	0.181551	0.185399	0.03993	0.121913	0.0127618	0.897173	0.91
MINPP1	multiple (GP 4,6,7,8)	0.0735144	0.125088	0.161862	0.0112967	0.875813	0.912116	0.139007	0.0284419	0.058634
UGGT2	GP6 unique	0.0774905	0.130885	0.167267	0.0396505	0.595402	0.693773	0.117322	0.106091	0.160333
RNU6-1035P	GP6 unique	0.123222	0.15316	0.192608	0.235615	0.0456127	0.131916	0.00491395	0.969414	0.971831
SMAP2	GP10-12	-0.0649905	0.119121	0.155476	-0.0773745	0.213616	0.350984	-0.0519547	0.367881	0.432421
KCNG1	GP10-12	-0.0882428	0.144685	0.182904	-0.10959	0.264861	0.404845	-0.0657721	0.366942	0.431739
MT1E	GP10-12	-0.316445	0.169611	0.210877	-0.350828	0.236603	0.37438	-0.280253	0.446529	0.506122
ZNF385A	GP4 unique	0.0772823	0.13797	0.175334	0.00803525	0.891857	0.924037	0.150174	0.0877314	0.138669
TOB2	GP8 unique	0.0808635	0.143822	0.182004	0.0841202	0.258828	0.398147	0.0774353	0.350341	0.415041
ETF1	GP10-12	-0.0652858	0.126476	0.162786	-0.0627908	0.370514	0.510091	-0.0679121	0.17895	0.241402
MCTP1	GP4 unique	0.0672628	0.130929	0.167267	0.0237478	0.727818	0.803799	0.113068	0.052852	0.0935969
RP11-549J18.1	GP6 unique	0.0781912	0.143633	0.181955	0.119561	0.123287	0.252735	0.0346437	0.597892	0.645531
ADRB2	GP6 unique	0.0842464	0.148985	0.18792	0.0739328	0.35997	0.500608	0.0951029	0.279054	0.344814
FAM102A	GP10-12	-0.0540074	0.105254	0.141354	-0.0608383	0.240989	0.377868	-0.0468171	0.281334	0.346567
JMY	GP10-12	-0.0607929	0.122782	0.15922	-0.0192387	0.693526	0.775155	-0.104534	0.100819	0.153909
ACOT9	multiple (GP 4,6,7,8)	0.050261	0.0954408	0.130058	0.00999475	0.838149	0.888232	0.0926466	0.00788267	0.0220568
TMPO-AS1	GP10-12	-0.0525701	0.10347	0.139268	-0.0632593	0.194359	0.331533	-0.0413184	0.347188	0.412376
LINC00526	GP10-12	-0.0649737	0.131808	0.168034	-0.0860635	0.192326	0.330406	-0.0427739	0.456181	0.513683
C2CD2	GP6 unique	0.0794759	0.149121	0.18792	0.0975265	0.158475	0.292233	0.0604753	0.474861	0.531738
RN7SKP207	GP10-12	0.113317	0.166162	0.207016	0.0767282	0.512372	0.630532	0.151831	0.201004	0.266093
ZNF252P	GP6 unique	0.081734	0.153689	0.193072	0.0056585	0.945981	0.961124	0.161813	0.041257	0.0778654
AC074011.2	GP4 unique	0.0985486	0.165	0.205993	0.124292	0.154434	0.287863	0.07145	0.540509	0.594067
ABCC3	GP6 unique	0.0772742	0.152633	0.192146	0.048591	0.447101	0.576072	0.107467	0.236335	0.303535
SNORA28	GP10-12	-0.0860973	0.160195	0.20041	-0.0353215	0.671814	0.755086	-0.139546	0.132876	0.191227
RP11-91P24.5	GP7 unique	0.0825645	0.158424	0.198526	0.06793	0.383094	0.522812	0.0979692	0.256205	0.322193
RNU6-1199P	GP8 unique	0.0928251	0.165626	0.206561	0.029387	0.69943	0.780281	0.159602	0.161653	0.224085
SNORD82	GP10-12	0.0759736	0.154005	0.193267	0.16833	0.0308228	0.104069	-0.0212439	0.767544	0.795287
GADD45A	GP10-12	-0.0796369	0.158524	0.198526	-0.116224	0.179024	0.31611	-0.0411237	0.583116	0.633548
RNA5SP168	GP8 unique	0.0993886	0.170827	0.211998	0.15573	0.193336	0.330727	0.0400821	0.631975	0.678079
MSANTD4	multiple (GP 4,6,7,8)	0.05622	0.127108	0.163424	0.044131	0.435692	0.566823	0.0689453	0.158811	0.221162
ADM	GP10-12	-0.100208	0.173243	0.214509	-0.163989	0.0745942	0.182792	-0.0330703	0.780795	0.806198
RP11-222K16.2	GP10-12	-0.0868808	0.168362	0.209541	-0.0446267	0.639466	0.730991	-0.131359	0.123668	0.179908
ZNF786	GP8 unique	0.0768459	0.162312	0.202848	0.0978205	0.194906	0.331533	0.0547674	0.510651	0.565514
RN7SKP26	GP4 unique	0.0978794	0.175675	0.217297	0.128192	0.248826	0.387706	0.0659708	0.440505	0.500234
ETS2	GP10-12	-0.092524	0.177269	0.219044	-0.096386	0.327876	0.46906	-0.0884587	0.356563	0.421583
RP11-165F24.3	GP10-12	-0.0723531	0.170864	0.211998	-0.0651218	0.377484	0.517411	-0.079965	0.310291	0.375714
IFITM3	GP4 unique	0.0809735	0.180286	0.222543	0.10083	0.241217	0.377868	0.0600724	0.496276	0.55264
LINC00266-3	GP8 unique	0.0965091	0.191273	0.234904	0.0788305	0.456214	0.585313	0.115118	0.272348	0.339407
RNU6-188P	GP4 unique	0.147693	0.204347	0.24868	0.214754	0.123643	0.252735	0.0771021	0.690872	0.731511
RNU6-670P	GP10-12	-0.11463	0.198941	0.242837	-0.083345	0.514921	0.632377	-0.147562	0.248368	0.314966
C3AR1	GP4 unique	0.0915992	0.192242	0.235613	0.0100967	0.910147	0.93735	0.177391	0.110572	0.165242
MIR361	multiple (GP 4,6,7,8)	0.0985226	0.196293	0.240335	0.081307	0.48787	0.612249	0.116644	0.24936	0.31569
TRIM25	GP4 unique	0.0500469	0.136803	0.174034	0.0286922	0.613926	0.70791	0.0725255	0.0478275	0.0868674
GINS4	GP10-12	-0.0650371	0.172702	0.214058	-0.035742	0.620381	0.713912	-0.0958739	0.13675	0.196334
2021-03-01	multiple (GP 4,6,7,8)	0.0517282	0.148758	0.187856	0.0045545	0.932235	0.948755	0.101385	0.0345771	0.0688118
GABARAPL1	GP10-12	0.126324	0.210101	0.254911	0.233854	0.0970847	0.21288	0.0131347	0.926192	0.932377
PTS	GP10-12	-0.0677979	0.181834	0.224225	-0.0580188	0.429011	0.563602	-0.0780918	0.267113	0.333822
RP11-570L15.1	GP10-12	-0.0858078	0.198184	0.242403	-0.0185815	0.828281	0.883206	-0.156572	0.137164	0.196694
ASGR2	GP4 unique	0.0873467	0.2009	0.24498	0.00283175	0.974947	0.978191	0.17631	0.0926965	0.14445
VPREB3	GP8 unique	-0.0734962	0.191485	0.234924	-0.06616	0.499747	0.620056	-0.0812184	0.152462	0.213305
C1orf74	multiple (GP 4,6,7,8)	0.0644072	0.183748	0.226354	0.0267982	0.671167	0.755086	0.103996	0.171979	0.23398
RP5-1125A11.4	GP10-12	-0.0821159	0.205069	0.249307	-0.144532	0.19476	0.331533	-0.0164153	0.804288	0.828327
ITCH-AS1	GP6 unique	0.0720794	0.202313	0.246454	-0.0678223	0.379995	0.520174	0.219344	0.00496552	0.0162729
RNU6-701P	GP7 unique	0.110232	0.222117	0.267181	0.151769	0.238229	0.37556	0.0665084	0.568493	0.619334
MANEA	GP7 unique	0.0587788	0.188408	0.231621	0.0579885	0.342335	0.484202	0.0596108	0.381044	0.443999
RNU4ATAC16P	GP6 unique	0.111568	0.231392	0.276296	0.0994272	0.458592	0.58587	0.124349	0.31701	0.38308
ZNF132	GP6 unique	0.0873365	0.223833	0.268599	0.113111	0.318525	0.461891	0.0602061	0.509131	0.564349
ZNF860	GP8 unique	-0.0688612	0.210936	0.255668	-0.0794352	0.32467	0.467241	-0.0577305	0.458962	0.516333
FLJ42393	GP6 unique	0.0633471	0.206121	0.250334	0.0742262	0.283761	0.425642	0.0518953	0.491648	0.547992
CD274	GP4 unique	0.0776276	0.223823	0.268599	0.122139	0.250067	0.388998	0.0307734	0.670536	0.714562
AC008073.9	GP7 unique	0.0631965	0.211181	0.255707	0.0128807	0.875501	0.912116	0.116161	0.050977	0.0913496
YPEL5	GP10-12	-0.0626621	0.211635	0.256	-0.0724085	0.323926	0.467241	-0.0524026	0.438343	0.498248
STAT1	GP4 unique	-0.0715528	0.222208	0.267181	-0.0737835	0.476163	0.601312	-0.0692047	0.219263	0.285872
KDM1B	GP4 unique	0.0507928	0.18763	0.2309	0.00902025	0.873726	0.911517	0.0947639	0.0750872	0.123879
GBP5	multiple (GP 4,6,7,8)	0.0780955	0.228475	0.273626	0.09041	0.438811	0.568428	0.0651329	0.257257	0.323179
MIR581	GP6 unique	0.107055	0.241386	0.287376	0.185991	0.124473	0.254002	0.0239658	0.86544	0.883013
RPS21	GP10-12	-0.0545429	0.198411	0.242435	-0.0563975	0.33721	0.478441	-0.0525908	0.409461	0.471643
SECTM1	GP4 unique	0.0849709	0.233431	0.278454	-0.075797	0.496451	0.617874	0.2542	0.00200473	0.00869677
CD180	multiple (GP 4,6,7,8)	-0.0723753	0.22721	0.272381	-0.171214	0.0305375	0.104069	0.0316653	0.726286	0.760331
TIMD4	GP10-12	-0.0625617	0.219922	0.265255	-0.028784	0.700053	0.780281	-0.0981171	0.171544	0.23398
ZNF780B	GP6 unique	0.0619563	0.219283	0.264985	0.039732	0.553534	0.66358	0.0853503	0.276384	0.342217
ZKSCAN7	GP7 unique	0.0637579	0.221948	0.267181	0.083504	0.323057	0.466595	0.0429726	0.497477	0.553466
CTTNBP2NL	GP4 unique	0.0699496	0.231016	0.276296	0.0270108	0.769488	0.836793	0.115148	0.117846	0.172899
MRS2P2	GP10-12	-0.109758	0.254794	0.301849	-0.0602097	0.659993	0.748075	-0.161914	0.250389	0.316449
LAP3	GP4 unique	-0.07	0.235656	0.280831	-0.0871108	0.426632	0.561089	-0.0519887	0.237926	0.304341
RNU6-922P	GP10-12	-0.131752	0.261471	0.308546	-0.188514	0.226189	0.364198	-0.0720013	0.693264	0.732758
FRMD4B	multiple (GP 4,6,7,8)	0.0617603	0.23137	0.276296	0.02553	0.679129	0.761173	0.0998974	0.24508	0.311779
SNORA20	GP10-12	0.0531591	0.219946	0.265255	0.143198	0.0388664	0.120201	-0.0416182	0.394036	0.455415
CASP5	GP4 unique	0.0886247	0.257565	0.304532	-0.0729475	0.437953	0.567926	0.258701	0.0371294	0.0724563
RNU1-136P	GP10-12	-0.0635747	0.24341	0.289215	-0.074577	0.305741	0.44748	-0.0519934	0.538696	0.593304
IFIT3	GP4 unique	0.126019	0.281296	0.329682	0.011123	0.952661	0.964716	0.246962	0.0824751	0.131916
ZNF232	GP8 unique	0.0599208	0.254015	0.301222	0.0194087	0.790491	0.852712	0.102565	0.188735	0.252141
HYMAI	GP4 unique	0.0613837	0.26145	0.308546	0.0498907	0.520633	0.637445	0.0734816	0.358985	0.423617
KIAA1841	GP8 unique	0.0508009	0.242691	0.288644	0.070603	0.272968	0.414088	0.0299566	0.621196	0.667108
APOL6	GP4 unique	-0.0532847	0.248366	0.294812	-0.0682165	0.408924	0.546743	-0.0375671	0.370565	0.434306
SLC7A5P2	GP10-12	-0.0550758	0.256373	0.303421	-0.0232802	0.756801	0.825975	-0.0885447	0.161458	0.224072
CTD-2521M24.5	GP4 unique	0.0764447	0.271407	0.319022	0.108075	0.299696	0.441851	0.0431495	0.595877	0.643932
GBP4	GP4 unique	0.0640814	0.271017	0.318946	0.0354968	0.738369	0.810996	0.0941705	0.0484124	0.0877975
MTVR2	GP4 unique	0.08329	0.286192	0.334445	0.0301602	0.779493	0.844626	0.139216	0.234685	0.301737
ZNF764	GP4 unique	0.0606882	0.271078	0.318946	0.00181475	0.983608	0.985242	0.12266	0.0517956	0.0922682
TYRO3P	GP7 unique	0.0944765	0.294438	0.343748	-0.0353588	0.788206	0.851008	0.231145	0.0516404	0.0922642
RBM47	GP8 unique	0.0580233	0.269189	0.317343	-0.0357758	0.653656	0.742987	0.156759	0.01904	0.0433251
COL18A1	GP10-12	-0.0582567	0.272056	0.319473	-0.141835	0.0508182	0.141773	0.0297208	0.702346	0.74041
RNU6-375P	GP8 unique	0.11338	0.302379	0.350307	0.242226	0.110384	0.232284	-0.0222476	0.891208	0.906174
AC130689.5	GP6 unique	0.0666228	0.283962	0.332162	0.066609	0.347759	0.491098	0.0666374	0.532543	0.587548
SCARNA4	GP10-12	-0.0804101	0.296365	0.344996	-0.0923225	0.392104	0.530132	-0.0678708	0.553372	0.605596
IGLV1-50	GP8 unique	0.0850933	0.299641	0.347468	0.0728743	0.587259	0.686273	0.0979555	0.315623	0.381786
DHRS9	multiple (GP 4,6,7,8)	0.0822686	0.299257	0.347357	0.001112	0.992682	0.993506	0.167697	0.0652917	0.110128
NR4A2	GP10-12	0.174343	0.298034	0.346271	0.290244	0.23108	0.369606	0.0523416	0.822506	0.845437
RNU6-646P	GP6 unique	0.0983937	0.296336	0.344996	-0.0289718	0.844634	0.892751	0.232463	0.0302347	0.0620119
DUSP6	multiple (GP 4,6,7,8)	0.0806592	0.307009	0.355095	-0.122912	0.225665	0.364198	0.294944	0.0103509	0.0272558
C5orf56	multiple (GP 4,6,7,8)	0.0494968	0.273646	0.321029	0.114699	0.113558	0.237351	-0.0191368	0.720981	0.75609
TRAJ23	GP6 unique	0.0634281	0.297954	0.346271	0.0430427	0.572938	0.675428	0.0848863	0.345035	0.410772
SNORA38B	GP10-12	-0.0712299	0.31853	0.366902	-0.0798403	0.492362	0.614688	-0.0621663	0.468943	0.526089
LOC100507079	multiple (GP 4,6,7,8)	0.0615764	0.31167	0.360033	0.160806	0.036484	0.11671	-0.0428758	0.65256	0.697683
SAMD9L	GP8 unique	0.0437649	0.281798	0.32995	0.025091	0.686936	0.768502	0.0634216	0.241697	0.308125
WSB1	multiple (GP 4,6,7,8)	0.047829	0.294739	0.343767	0.0372225	0.572191	0.675208	0.0589937	0.369552	0.433887
FCRL2	multiple (GP 4,6,7,8)	-0.0561129	0.312219	0.360321	-0.0755568	0.322976	0.466595	-0.0356458	0.670717	0.714562
ASTL	GP10-12	-0.0483864	0.307101	0.355095	-0.0292388	0.660959	0.748467	-0.0685418	0.32751	0.392231
RNA5SP466	GP10-12	-0.0783549	0.339823	0.388093	-0.0862455	0.507456	0.627684	-0.0700489	0.499978	0.555736
RNA5SP260	multiple (GP 4,6,7,8)	0.0714369	0.336164	0.384278	-0.0122188	0.905958	0.934914	0.159496	0.143837	0.2036
MIR421	GP6 unique	0.0683996	0.326188	0.374293	0.0402332	0.667221	0.753435	0.0980484	0.347213	0.412376
SCARF2	GP10-12	-0.0523424	0.317512	0.36608	-0.0686892	0.413292	0.549538	-0.0351353	0.587523	0.636615
ERLIN1	GP4 unique	0.052869	0.32035	0.368647	0.0425818	0.537783	0.651404	0.0636976	0.45046	0.508665
RP11-424I19.2	GP4 unique	0.0679171	0.32991	0.378205	0.114477	0.250623	0.388998	0.0189066	0.849224	0.867935
ADCY10P1	GP8 unique	0.0514399	0.325882	0.374293	0.05549	0.446486	0.576072	0.0471766	0.547174	0.600448
CHCHD1	multiple (GP 4,6,7,8)	0.0563695	0.333875	0.382387	-0.0348658	0.537975	0.651404	0.152407	0.143734	0.2036
AVPI1	GP10-12	-0.0778432	0.353588	0.40191	-0.0441283	0.736812	0.810023	-0.113333	0.275916	0.341988
SUCNR1	GP4 unique	0.0814892	0.363868	0.411655	-0.0129117	0.927515	0.946348	0.180859	0.104661	0.158395
CDC42EP3	GP6 unique	0.0439253	0.324269	0.372801	-0.0277718	0.678982	0.761173	0.119396	0.0401776	0.0765015
PGAP1	GP4 unique	0.0512531	0.347076	0.395627	0.0957888	0.262108	0.401655	0.00437342	0.949772	0.953726
IDO1	GP4 unique	0.0595622	0.357901	0.406048	0.0545448	0.641623	0.732763	0.0648437	0.249463	0.31569
SLC8A1-AS1	GP4 unique	0.0558406	0.35879	0.406594	0.0510053	0.513206	0.630914	0.0609305	0.532062	0.587548
SNORA54	GP10-12	0.0499267	0.351442	0.399848	0.137682	0.0485403	0.138391	-0.0424471	0.604219	0.651196
DUSP4	GP10-12	-0.0586555	0.366249	0.413961	-0.0265452	0.802195	0.859953	-0.0924558	0.205649	0.271285
IFIT2	GP4 unique	0.0796258	0.382455	0.429861	0.052802	0.719842	0.797914	0.107861	0.332439	0.397346
RNU6-606P	GP7 unique	0.08847	0.371741	0.41899	0.082064	0.583815	0.683574	0.0952132	0.429964	0.490574
RPS16	GP10-12	-0.0559795	0.369101	0.416794	-0.012724	0.867725	0.907088	-0.101512	0.292859	0.358931
MGME1	multiple (GP 4,6,7,8)	0.0482381	0.359057	0.406594	0.01585	0.830516	0.884808	0.0823308	0.287613	0.35286
YOD1	GP10-12	-0.0418858	0.34642	0.395253	-0.00551575	0.924027	0.944386	-0.08017	0.251851	0.317711
GCNT2	GP7 unique	0.0436322	0.357805	0.406048	-0.0071665	0.913634	0.938892	0.0971045	0.164363	0.227318
OAS2	GP4 unique	0.0400192	0.350122	0.398722	-0.0070835	0.914938	0.939076	0.0896011	0.103545	0.157471
LOC100630918	GP10-12	-0.0581562	0.385973	0.433189	0.038327	0.600772	0.69868	-0.159717	0.139274	0.199009
WDR41	multiple (GP 4,6,7,8)	-0.0353021	0.3355	0.383883	-0.00969875	0.861562	0.904303	-0.0622529	0.206051	0.271285
RNA5SP498	GP6 unique	0.0653246	0.395888	0.442895	0.0866047	0.464628	0.591695	0.0429245	0.673756	0.717166
RDX	GP7 unique	0.0432121	0.370812	0.418334	0.0482508	0.483209	0.608298	0.0379082	0.591136	0.639381
DCAF13P3	multiple (GP 4,6,7,8)	0.0569805	0.391707	0.439032	0.12165	0.165532	0.299255	-0.0110926	0.91432	0.922736
IL11	GP10-12	-0.0600542	0.386135	0.433189	-0.019166	0.837792	0.888232	-0.103094	0.308214	0.373574
RP11-723P16.3	GP10-12	-0.0460414	0.37986	0.427342	-0.0136603	0.867976	0.907088	-0.0801268	0.232576	0.299665
MIR3681	GP10-12	0.0497659	0.392243	0.439225	0.079702	0.352022	0.4948	0.0182542	0.823005	0.845437
PYCARD	GP4 unique	0.0401427	0.372711	0.419692	-0.0374605	0.553299	0.66358	0.12183	0.0566603	0.0983199
RGS1	GP10-12	-0.128071	0.406547	0.453558	-0.115963	0.612775	0.707861	-0.140816	0.502856	0.558421
SIGLEC11	GP10-12	-0.0669935	0.411432	0.457738	-0.21822	0.0288243	0.101322	0.0921924	0.475349	0.531791
C1orf220	GP7 unique	0.0597086	0.408772	0.455618	-0.0505245	0.608388	0.704819	0.175743	0.0994257	0.15236
RP11-153M7.5	GP4 unique	0.0520806	0.40652	0.453558	-0.0041315	0.963279	0.97296	0.111251	0.217805	0.284278
BACH1-IT3	GP4 unique	0.059424	0.421521	0.468098	0.0291297	0.775866	0.841452	0.0913126	0.410819	0.472118
TMEM140	GP4 unique	0.0429574	0.405541	0.453273	-0.00792725	0.918573	0.940407	0.0965203	0.16674	0.229398
RNU6-490P	multiple (GP 4,6,7,8)	-0.061314	0.431368	0.477713	-0.085536	0.475745	0.601312	-0.0358171	0.728604	0.761435
RP1-91J24.3	GP8 unique	0.0478446	0.426418	0.472665	0.0852275	0.413255	0.549538	0.00849421	0.889685	0.905451
RP5-821D11.7	GP10-12	-0.0418718	0.420882	0.467819	-0.0045125	0.953517	0.964716	-0.0811974	0.250588	0.316449
LOC338667	GP10-12	-0.0423508	0.422944	0.469246	-0.0283265	0.709513	0.788638	-0.0571132	0.419792	0.480331
TRIM69	GP8 unique	0.0351127	0.411423	0.457738	0.0514037	0.409551	0.5468	0.0179642	0.767591	0.795287
MIR4270	GP10-12	-0.0535449	0.452752	0.49956	0.0148802	0.858904	0.903873	-0.125571	0.293185	0.358966
SNORD66	GP10-12	-0.0443256	0.446598	0.493673	-0.0100997	0.906231	0.934914	-0.0803529	0.324795	0.390142
DRAM1	GP7 unique	-0.0383385	0.439784	0.486587	-0.0630218	0.431323	0.564181	-0.0123561	0.838024	0.859402
JUND	GP10-12	-0.0483795	0.459732	0.506335	0.0112242	0.912522	0.938892	-0.11112	0.153154	0.214025
RNU6-126P	GP6 unique	0.0894483	0.479007	0.526602	0.245415	0.0880667	0.201446	-0.0747268	0.709232	0.745714
RNU6-522P	GP8 unique	0.107848	0.482302	0.529741	0.188324	0.40293	0.541128	0.0231366	0.910505	0.919655
RNU5A-5P	GP6 unique	0.0878358	0.498002	0.544506	-0.0990572	0.607297	0.704628	0.284565	0.0849038	0.134729
KRTAP19-3	GP10-12	-0.0336763	0.465361	0.512067	0.0025075	0.969009	0.976295	-0.0717645	0.286269	0.351569
TOR4A	GP4 unique	0.0436909	0.488125	0.535649	-0.0860412	0.281783	0.424788	0.180251	0.0612597	0.104202
LINC00189	GP4 unique	0.0530653	0.496781	0.543664	-0.0752552	0.540077	0.652446	0.188139	0.0469223	0.08587
MIR1256	GP6 unique	0.052701	0.502115	0.548114	0.0847642	0.446846	0.576072	0.0189503	0.859259	0.877449
DTX3L	GP4 unique	-0.0280872	0.453527	0.499957	-0.0233163	0.699546	0.780281	-0.0331092	0.471163	0.528088
RGR	GP10-12	-0.0422867	0.491113	0.538438	-0.124504	0.131882	0.262026	0.0442574	0.610611	0.657497
CPQ	GP4 unique	0.0271127	0.452403	0.49956	0.0280782	0.628314	0.720292	0.0260963	0.557675	0.608831
TM6SF1	multiple (GP 4,6,7,8)	0.0361321	0.492115	0.539047	0.02177	0.795103	0.856155	0.05125	0.436179	0.496725
SNORD69	GP10-12	-0.0395453	0.502211	0.548114	0.0599922	0.520089	0.637426	-0.144322	0.0403038	0.0765455
RP11-69E11.8	GP10-12	0.0432163	0.512034	0.55682	0.159131	0.0415696	0.12487	-0.0787992	0.450405	0.508665
AC112715.2	GP10-12	-0.0402792	0.508692	0.554185	-0.0675677	0.380533	0.520321	-0.0115545	0.899455	0.911549
SNORD11B	GP10-12	-0.0727392	0.527592	0.570651	0.100705	0.512237	0.630532	-0.255312	0.141293	0.200959
RP11-98D18.1	GP8 unique	0.0372914	0.504162	0.549746	0.010597	0.891485	0.924037	0.0653908	0.418475	0.479734
ACSL1	GP4 unique	0.0486415	0.520712	0.564879	-0.0204735	0.859773	0.903998	0.121394	0.113328	0.168525
DACT1	GP10-12	-0.0454456	0.519543	0.564476	-0.0643118	0.584547	0.683767	-0.0255866	0.750514	0.780275
HSP90AB4P	GP8 unique	0.0439779	0.526352	0.569821	-0.0239795	0.826793	0.8824	0.115512	0.183104	0.246455
MIR3140	GP6 unique	0.0746641	0.543166	0.58592	0.166531	0.29058	0.433175	-0.0220379	0.910158	0.919655
RP11-589M4.1	multiple (GP 4,6,7,8)	0.0386004	0.52517	0.569052	-0.0150125	0.863701	0.904973	0.095035	0.273643	0.339869
INSIG2	GP8 unique	0.0302053	0.510489	0.55564	0.03587	0.613991	0.70791	0.0242424	0.687566	0.729292
P2RX7	GP6 unique	-0.0318127	0.52085	0.564879	-0.121076	0.140754	0.27291	0.0621482	0.237972	0.304341
KMO	GP8 unique	-0.0298717	0.539566	0.582557	-0.152491	0.0388709	0.120201	0.0992016	0.0886145	0.139698
AC009892.10	GP4 unique	0.0274885	0.537267	0.580595	-0.017577	0.785782	0.849456	0.0749258	0.233027	0.299926
ZNF235	GP8 unique	0.0321797	0.559661	0.602635	0.0637517	0.383682	0.522848	-0.00105395	0.990197	0.991019
GNRH1	multiple (GP 4,6,7,8)	0.0302163	0.557046	0.600355	0.0327798	0.662321	0.749305	0.0275179	0.70492	0.742474
RNA5SP132	GP10-12	-0.0587842	0.581531	0.625068	0.0400855	0.798306	0.857373	-0.162858	0.272479	0.339407
STK24-AS1	GP10-12	-0.0321331	0.582838	0.625915	0.0478845	0.536733	0.651404	-0.116362	0.192181	0.255535
NR4A3	GP10-12	0.0684387	0.590899	0.633444	0.007102	0.972199	0.9774	0.133004	0.379531	0.442664
FNDC7	GP10-12	-0.0282008	0.580916	0.624965	0.0255637	0.752088	0.823065	-0.084795	0.17209	0.23398
RNA5SP150	GP10-12	-0.0751491	0.608525	0.651181	-0.101259	0.670015	0.755086	-0.0476647	0.789197	0.81348
RP11-102N12.2	multiple (GP 4,6,7,8)	0.0291536	0.588612	0.631554	0.0055265	0.935766	0.951546	0.0540242	0.532983	0.587548
ZNF790-AS1	GP8 unique	0.0299332	0.601799	0.644555	0.0173145	0.840084	0.889501	0.0432161	0.585107	0.634592
ATG10-IT1	GP7 unique	0.0443986	0.616218	0.658829	0.126516	0.209368	0.346943	-0.0420408	0.780571	0.806198
SNORD116-30	GP10-12	0.0343532	0.623555	0.666083	0.0494018	0.581673	0.68239	0.0185126	0.868899	0.885793
KREMEN1	GP4 unique	0.0354258	0.638743	0.681703	0.0213622	0.860999	0.904303	0.0502295	0.575261	0.625577
RNU6-612P	GP10-12	0.0494818	0.647798	0.688928	0.0335167	0.833818	0.886759	0.0662871	0.660373	0.704787
RNU6-143P	GP10-12	0.0468586	0.658062	0.697997	0.0954793	0.544384	0.655216	-0.00432105	0.976509	0.978131
TNFRSF21	GP10-12	-0.026946	0.642854	0.685483	0.0604382	0.535204	0.651404	-0.118929	0.0533303	0.0941674
TRAJ17	GP8 unique	0.028514	0.650706	0.691411	0.044131	0.557301	0.66545	0.012075	0.908879	0.919554
RP11-182N22.8	GP10-12	-0.025164	0.645501	0.687091	-0.0228103	0.705878	0.785322	-0.0276416	0.756296	0.78561
OAS3	GP4 unique	0.0247694	0.644685	0.686829	0.0126287	0.866328	0.906937	0.0375489	0.639136	0.685153
AC007620.3	GP4 unique	0.0220312	0.657038	0.697525	-0.0256942	0.719206	0.797914	0.0722684	0.306747	0.372545
TMEM99	GP8 unique	-0.0237972	0.667756	0.707657	-0.11687	0.161902	0.295391	0.0741737	0.303724	0.369655
RNU6ATAC11P	GP10-12	0.0321442	0.681106	0.719907	-0.066803	0.560086	0.66792	0.136299	0.207783	0.273167
SDC3	GP4 unique	0.0235441	0.678486	0.717767	0.0358378	0.667957	0.753561	0.0106034	0.894622	0.908177
IFI44L	GP4 unique	0.0289941	0.68808	0.726641	0.012386	0.916378	0.939755	0.0464763	0.589833	0.638544
RNA5SP407	GP10-12	0.0333976	0.694514	0.732154	-0.00315475	0.974789	0.978191	0.0718737	0.615196	0.661254
SNORD12B	GP10-12	-0.0220546	0.69032	0.728369	0.0224167	0.786064	0.849456	-0.0688666	0.364192	0.428922
GCNT1	multiple (GP 4,6,7,8)	-0.0166904	0.674862	0.71456	-0.093411	0.107429	0.228097	0.0640682	0.229435	0.296252
RNU4-85P	multiple (GP 4,6,7,8)	0.042609	0.721872	0.759667	-0.025506	0.892898	0.924322	0.114309	0.448841	0.508265
RNU2-63P	GP10-12	0.0463773	0.744707	0.780293	0.143955	0.481187	0.606387	-0.0563363	0.783716	0.808521
LYSMD2	GP4 unique	0.0153886	0.716327	0.754489	-0.0417908	0.541	0.652446	0.0755774	0.115805	0.170735
MIR3918	GP8 unique	0.017585	0.724861	0.762147	-0.0196652	0.783508	0.848214	0.0567958	0.430422	0.490633
MORC3	multiple (GP 4,6,7,8)	-0.0235591	0.740204	0.776924	-0.0775312	0.457127	0.585858	0.0332537	0.738454	0.769728
RP1-249I4.2	GP8 unique	-0.023704	0.74121	0.777304	-0.0917162	0.354003	0.495483	0.0478879	0.64238	0.688019
PRICKLE1	GP4 unique	0.0146233	0.731441	0.768395	-0.078864	0.17679	0.314932	0.113031	0.0607193	0.103722
MIR4439	GP8 unique	0.0296994	0.76483	0.799987	0.0288687	0.82587	0.882195	0.0305737	0.844131	0.864195
JDP2	GP10-12	0.0195932	0.757454	0.79296	0.00464375	0.952574	0.964716	0.0353295	0.735083	0.766877
SLPI	GP10-12	0.0428991	0.771747	0.804431	-0.00906375	0.972538	0.9774	0.0975968	0.477264	0.533439
IFITM4P	GP4 unique	0.0192805	0.767324	0.8019	0.075586	0.387223	0.52589	-0.0399884	0.688809	0.729968
CX3CR1	multiple (GP 4,6,7,8)	0.0181897	0.768895	0.802847	-0.0815712	0.235076	0.372538	0.123201	0.239598	0.305772
GBP1	GP4 unique	0.0317636	0.771601	0.804431	-0.0268995	0.884238	0.918872	0.0935142	0.326364	0.391248
TAS2R60	multiple (GP 4,6,7,8)	0.0172399	0.780958	0.812627	0.0473823	0.499508	0.620056	-0.0144889	0.891897	0.906174
IL7	GP6 unique	0.0154441	0.779636	0.811952	-0.0227265	0.722324	0.799195	0.0556237	0.552203	0.604954
RP11-263C24.1	GP6 unique	0.0195001	0.789082	0.818961	0.0411205	0.733896	0.807593	-0.00325816	0.969059	0.971831
LMNB1	GP4 unique	-0.0132887	0.787699	0.81823	-0.0725175	0.424204	0.558505	0.0490574	0.177692	0.240513
RP11-685N10.1	GP8 unique	0.0127771	0.786969	0.818176	0.0569373	0.406358	0.544519	-0.0337074	0.614339	0.660921
SNORD83A	GP10-12	-0.0170806	0.799028	0.827149	0.069702	0.369943	0.509887	-0.108431	0.333933	0.398736
KLF4	GP4 unique	0.0225328	0.807349	0.83433	-0.0179685	0.905371	0.934914	0.0651658	0.552284	0.604954
RUFY3	GP4 unique	-0.0117431	0.792597	0.821196	-0.056345	0.430543	0.564148	0.0352063	0.517653	0.572218
ECHDC3	GP10-12	-0.0179315	0.807325	0.83433	-0.0767885	0.377101	0.517411	0.0440232	0.720551	0.75609
KIAA0930	GP4 unique	0.0107797	0.791245	0.8205	-0.0421825	0.464717	0.591695	0.0665295	0.254776	0.321065
GPN3	GP4 unique	0.0154362	0.812524	0.838958	-0.0502088	0.56983	0.674401	0.0845361	0.390015	0.451833
LOC102724883	GP8 unique	0.0125604	0.825112	0.8505	0.0416238	0.665258	0.751922	-0.0180326	0.771503	0.798655
BATF	multiple (GP 4,6,7,8)	0.0101872	0.819417	0.845353	-0.055054	0.376963	0.517411	0.0788621	0.221874	0.288652
RP5-1121E10.2	GP10-12	-0.0160759	0.829775	0.854576	-0.170063	0.127367	0.258159	0.146015	0.0889214	0.139999
MAP3K8	GP10-12	-0.0153286	0.842471	0.865826	0.0130463	0.863635	0.904973	-0.0451968	0.747344	0.777651
MIR606	GP6 unique	0.0147662	0.842627	0.865826	-0.0541535	0.580758	0.682262	0.0873132	0.449484	0.508515
STX11	GP4 unique	0.0129477	0.845846	0.868162	-0.0299127	0.75668	0.825975	0.0580639	0.540867	0.594067
E2F5	multiple (GP 4,6,7,8)	-0.00992667	0.842852	0.865826	-0.000322	0.996927	0.996927	-0.0200371	0.725329	0.759989
MTMR11	GP4 unique	-0.00648961	0.857952	0.879838	-0.0377668	0.387176	0.52589	0.0264337	0.659414	0.704387
AF131215.4	GP8 unique	-0.011866	0.876471	0.896543	0.0766982	0.457865	0.585858	-0.105092	0.361358	0.426
RNU6-212P	GP7 unique	0.00684449	0.871155	0.892619	0.0369782	0.52847	0.646384	-0.0248753	0.692061	0.732127
DAPP1	GP4 unique	0.00653513	0.87313	0.893883	-0.0456643	0.449019	0.577927	0.0614818	0.272989	0.339407
TRAJ5	GP8 unique	0.00744769	0.887119	0.906665	0.100074	0.135658	0.266023	-0.0900542	0.266137	0.332947
CASS4	GP10-12	0.0143978	0.894461	0.912622	0.118389	0.430829	0.564148	-0.0950671	0.555375	0.607237
MIR4729	GP10-12	-0.0105447	0.896331	0.913758	0.0997477	0.433001	0.56515	-0.126642	0.205966	0.271285
EDC4	GP10-12	0.00676333	0.893282	0.912192	0.117125	0.104744	0.223974	-0.109407	0.106825	0.160838
OR5B21	GP7 unique	-0.00706333	0.919429	0.935811	0.117356	0.150156	0.283545	-0.138031	0.227184	0.293974
CSNK2A3	GP10-12	-0.006935	0.920292	0.935811	-0.026281	0.767397	0.835271	0.0134292	0.903666	0.915048
LY96	GP4 unique	0.00559756	0.919654	0.935811	-0.0590893	0.396413	0.535357	0.0736889	0.406393	0.469004
RNA5SP285	GP10-12	-0.00827513	0.924176	0.938401	-0.160787	0.203152	0.339808	0.152264	0.154537	0.215458
LOC100507209	GP6 unique	0.00736756	0.930515	0.943057	0.035135	0.730547	0.806075	-0.0218613	0.87642	0.892704
SNORA49	GP10-12	0.00387064	0.924395	0.938401	0.0295487	0.610451	0.706529	-0.0231589	0.696698	0.735742
SNORD92	GP10-12	0.00465949	0.931528	0.94326	0.0584638	0.511382	0.630532	-0.0519766	0.407088	0.469358
SOX4	GP10-12	0.00399103	0.930545	0.943057	0.00242075	0.968237	0.976295	0.00564395	0.937051	0.942522
RBM38	GP10-12	-0.00452987	0.932973	0.943931	0.0195867	0.812767	0.870513	-0.0299158	0.675589	0.718484
TRAJ56	GP8 unique	-0.00508167	0.944809	0.955105	0.053561	0.509275	0.629288	-0.0668108	0.599089	0.646244
FCGR1B	GP4 unique	0.00680141	0.950391	0.959943	-0.0610817	0.740804	0.812929	0.0782574	0.513151	0.567761
CTLA4	GP10-12	-0.00388744	0.953207	0.961981	0.0210795	0.846659	0.894107	-0.0301684	0.697826	0.736289
SNORD116-1	GP10-12	-0.00386744	0.957633	0.96564	0.068959	0.54096	0.652446	-0.0805268	0.391085	0.452638
SNORD15B	GP10-12	-0.00166064	0.969417	0.976706	0.035355	0.621339	0.71413	-0.0406245	0.413074	0.473994
ZNF845	GP6 unique	0.0018441	0.972381	0.978524	-0.0115945	0.873648	0.911517	0.01599	0.84336	0.86414
DNAJA1	GP4 unique	-0.0019282	0.973233	0.978524	-0.0474318	0.569572	0.674401	0.0459703	0.572987	0.623667
FCRL5	GP7 unique	0.00205731	0.974467	0.978524	-0.024549	0.799298	0.85761	0.0300639	0.732735	0.76509
SNORD105	GP10-12	0.00137859	0.974302	0.978524	0.0928802	0.137561	0.26888	-0.0949389	0.0916735	0.143582
SNORA7B	GP10-12	0.00109756	0.976518	0.979768	0.0311907	0.562902	0.670147	-0.0305795	0.564939	0.616019
SNORA37	GP10-12	-0.000979	0.985524	0.987981	-0.0258092	0.745649	0.81676	0.0251582	0.739359	0.770006
TSSC1-IT1	GP6 unique	-0.0010291	0.988776	0.990418	0.0255158	0.772837	0.839677	-0.0289711	0.811722	0.83527
TLR7	GP4 unique	0.000682	0.991881	0.992704	-0.160692	0.13931	0.270545	0.170548	0.0148385	0.0356381
FAM26F	GP4 unique	3.64e-05	0.999585	0.999585	-0.0723175	0.56767	0.673829	0.0761984	0.190429	0.253765
